# Supplementary material for: Biological and experimental factors that define the effectiveness of microbial inoculation on plant traits: a meta-analysis
Source: ISME Commun. 2024 Oct 14;4(1):ycae122. doi: 10.1093/ismeco/ycae122 (PMC11538580; doi:10.1093/ismeco/ycae122)
Supplement: Supplementary_Table_S1_ycae122 [file supplementary_table_s1_ycae122.xlsx]

## Sheet: h_ga_clean
#Study_ID	Paper	Single_or_multiple_strains	Microbial_Domain	Microbial_Phyla	Microbial_Class	Microbial_Order	Microbial_Family	Microbial_Genus	Microbial_Species	Microbial_Strain	Plant_Trait_categories	Plant_model	Plant_cultivar_name	Plant_latin_name	Plant_family_name	Plant_genus_name	Seeds_sterilization	With_or_without_Stress	Microbial_Source	Inoculation_method	Inoculum_density	Duration_of_incubation_group	Experimental_conditions	Experimental_periods	pH	Electrical.Conductivity.ds.m.	Water.Holding.Capacity	Total.Nitrogen	Total.Phosphate	Total.Potassium	Organic.Matter.content	lnRR	V
1	Shao_et_al_2014	Single	Bacteria	Firmicutes	Bacilli	Bacillales	Bacillaceae	Bacillus	Bacillus_amyloliquefaciens	SQR9	Shoot Traits	Cucumber	Jinchun_NO.4	Cucumis sativus	Cucurbitaceae	Cucumis	Yes	Without stress	Rhizosphere Microbes	Seedlings	Medium Density	Not Specified	Unsterilized media	30-90 days	NA	NA	NA	NA	NA	NA	NA	0.496793	0.00145504
1	Shao_et_al_2014	Single	Bacteria	Firmicutes	Bacilli	Bacillales	Bacillaceae	Bacillus	Bacillus_amyloliquefaciens	SQR9	Shoot Traits	Cucumber	Jinchun_NO.4	Cucumis sativus	Cucurbitaceae	Cucumis	Yes	Without stress	Rhizosphere Microbes	Seedlings	Medium Density	Not Specified	Unsterilized media	30-90 days	NA	NA	NA	NA	NA	NA	NA	0.616342	0.000546919
1	Shao_et_al_2014	Single	Bacteria	Firmicutes	Bacilli	Bacillales	Bacillaceae	Bacillus	Bacillus_amyloliquefaciens	SQR9	Overall Plant Growth Traits	Cucumber	Jinchun_NO.4	Cucumis sativus	Cucurbitaceae	Cucumis	Yes	Without stress	Rhizosphere Microbes	Seedlings	Medium Density	Not Specified	Unsterilized media	30-90 days	NA	NA	NA	NA	NA	NA	NA	0.385578	0.000715082
1	Shao_et_al_2014	Single	Bacteria	Firmicutes	Bacilli	Bacillales	Bacillaceae	Bacillus	Bacillus_amyloliquefaciens	SQR9	Overall Plant Growth Traits	Cucumber	Jinchun_NO.4	Cucumis sativus	Cucurbitaceae	Cucumis	Yes	Without stress	Rhizosphere Microbes	Seedlings	Medium Density	Not Specified	Unsterilized media	30-90 days	NA	NA	NA	NA	NA	NA	NA	0.53116	0.000470733
1	Shao_et_al_2014	Single	Bacteria	Firmicutes	Bacilli	Bacillales	Bacillaceae	Bacillus	Bacillus_amyloliquefaciens	SQR9	Root Traits	Cucumber	Jinchun_NO.4	Cucumis sativus	Cucurbitaceae	Cucumis	Yes	Without stress	Rhizosphere Microbes	Seedlings	Medium Density	Not Specified	Unsterilized media	30-90 days	NA	NA	NA	NA	NA	NA	NA	0.279639	0.000304432
1	Shao_et_al_2014	Single	Bacteria	Firmicutes	Bacilli	Bacillales	Bacillaceae	Bacillus	Bacillus_amyloliquefaciens	SQR9	Root Traits	Cucumber	Jinchun_NO.4	Cucumis sativus	Cucurbitaceae	Cucumis	Yes	Without stress	Rhizosphere Microbes	Seedlings	Medium Density	Not Specified	Unsterilized media	30-90 days	NA	NA	NA	NA	NA	NA	NA	0.424551	0.00010552
2	Chandra_et_al_2018	Single	Bacteria	Firmicutes	Bacilli	Bacillales	Bacillaceae	Priestia	Bacillus_megaterium	BMSE7	Shoot Traits	Sugarcane	CoLk94184	Saccharum officinarum	Poaceae	Saccharum	No	Without stress	Rhizosphere Microbes	Root zone	Not Specified	120-300 minutes	Field Experiment	30-90 days	NA	NA	NA	NA	NA	NA	NA	0.660357	0.000228079
2	Chandra_et_al_2018	Single	Bacteria	Firmicutes	Bacilli	Bacillales	Bacillaceae	Priestia	Bacillus_megaterium	BMSE7	Root Traits	Sugarcane	CoLk94184	Saccharum officinarum	Poaceae	Saccharum	No	Without stress	Rhizosphere Microbes	Root zone	Not Specified	120-300 minutes	Field Experiment	30-90 days	NA	NA	NA	NA	NA	NA	NA	0.847298	0.0132653
2	Chandra_et_al_2018	Single	Bacteria	Firmicutes	Bacilli	Bacillales	Bacillaceae	Priestia	Bacillus_megaterium	BMSE7	Shoot Traits	Sugarcane	CoLk94184	Saccharum officinarum	Poaceae	Saccharum	No	Without stress	Rhizosphere Microbes	Root zone	Not Specified	120-300 minutes	Field Experiment	30-90 days	NA	NA	NA	NA	NA	NA	NA	0.336472	0.000604082
2	Chandra_et_al_2018	Single	Bacteria	Firmicutes	Bacilli	Bacillales	Bacillaceae	Priestia	Bacillus_megaterium	BMSE7	Shoot Traits	Sugarcane	CoLk94184	Saccharum officinarum	Poaceae	Saccharum	No	Without stress	Rhizosphere Microbes	Root zone	Not Specified	120-300 minutes	Field Experiment	30-90 days	NA	NA	NA	NA	NA	NA	NA	0.470004	0.00630625
2	Chandra_et_al_2018	Single	Bacteria	Firmicutes	Bacilli	Bacillales	Bacillaceae	Priestia	Bacillus_megaterium	BMSE7	Leaf Traits	Sugarcane	CoLk94184	Saccharum officinarum	Poaceae	Saccharum	No	Without stress	Rhizosphere Microbes	Root zone	Not Specified	120-300 minutes	Field Experiment	30-90 days	NA	NA	NA	NA	NA	NA	NA	0.41198	4.2767
2	Chandra_et_al_2018	Single	Bacteria	Firmicutes	Bacilli	Bacillales	Bacillaceae	Bacillus	Bacillus_subtilis	BSSC11	Shoot Traits	Sugarcane	CoLk94184	Saccharum officinarum	Poaceae	Saccharum	No	Without stress	Rhizosphere Microbes	Root zone	Not Specified	120-300 minutes	Field Experiment	30-90 days	NA	NA	NA	NA	NA	NA	NA	0.372675	0.000271212
2	Chandra_et_al_2018	Single	Bacteria	Firmicutes	Bacilli	Bacillales	Bacillaceae	Bacillus	Bacillus_subtilis	BSSC11	Root Traits	Sugarcane	CoLk94184	Saccharum officinarum	Poaceae	Saccharum	No	Without stress	Rhizosphere Microbes	Root zone	Not Specified	120-300 minutes	Field Experiment	30-90 days	NA	NA	NA	NA	NA	NA	NA	0.693147	0.0115123
2	Chandra_et_al_2018	Single	Bacteria	Firmicutes	Bacilli	Bacillales	Bacillaceae	Bacillus	Bacillus_subtilis	BSSC11	Shoot Traits	Sugarcane	CoLk94184	Saccharum officinarum	Poaceae	Saccharum	No	Without stress	Rhizosphere Microbes	Root zone	Not Specified	120-300 minutes	Field Experiment	30-90 days	NA	NA	NA	NA	NA	NA	NA	0.24686	0.000751562
2	Chandra_et_al_2018	Single	Bacteria	Firmicutes	Bacilli	Bacillales	Bacillaceae	Bacillus	Bacillus_subtilis	BSSC11	Shoot Traits	Sugarcane	CoLk94184	Saccharum officinarum	Poaceae	Saccharum	No	Without stress	Rhizosphere Microbes	Root zone	Not Specified	120-300 minutes	Field Experiment	30-90 days	NA	NA	NA	NA	NA	NA	NA	0.336472	0.00571633
2	Chandra_et_al_2018	Single	Bacteria	Firmicutes	Bacilli	Bacillales	Bacillaceae	Bacillus	Bacillus_subtilis	BSSC11	Leaf Traits	Sugarcane	CoLk94184	Saccharum officinarum	Poaceae	Saccharum	No	Without stress	Rhizosphere Microbes	Root zone	Not Specified	120-300 minutes	Field Experiment	30-90 days	NA	NA	NA	NA	NA	NA	NA	0.257829	4.23898
3	Verma_et_al_2018	Single	Bacteria	Proteobacteria	Gammaproteobacteria	Enterobacterales	Enterobacteriaceae	Enterobacter	Enterobacter_cloacae	PGLO9	Root Traits	Maize	JK_Surabhi_gold_JKMH	Zea mays	Poaceae	Zea	Yes	Without stress	Rhizosphere Microbes	Seed	Medium Density	Not Specified	Sterilized media	30-90 days	NA	NA	NA	NA	NA	NA	NA	0.688371	0.0105677
3	Verma_et_al_2018	Single	Bacteria	Proteobacteria	Gammaproteobacteria	Enterobacterales	Enterobacteriaceae	Enterobacter	Enterobacter_cloacae	PGLO9	Shoot Traits	Maize	JK_Surabhi_gold_JKMH	Zea mays	Poaceae	Zea	Yes	Without stress	Rhizosphere Microbes	Seed	Medium Density	Not Specified	Sterilized media	30-90 days	NA	NA	NA	NA	NA	NA	NA	0.497375	0.00854296
3	Verma_et_al_2018	Single	Bacteria	Proteobacteria	Gammaproteobacteria	Enterobacterales	Enterobacteriaceae	Enterobacter	Enterobacter_cloacae	PGLO9	Root Traits	Maize	JK_Surabhi_gold_JKMH	Zea mays	Poaceae	Zea	Yes	Without stress	Rhizosphere Microbes	Seed	Medium Density	Not Specified	Sterilized media	30-90 days	NA	NA	NA	NA	NA	NA	NA	0.815906	0.0175647
3	Verma_et_al_2018	Single	Bacteria	Proteobacteria	Gammaproteobacteria	Enterobacterales	Enterobacteriaceae	Enterobacter	Enterobacter_cloacae	PGLO9	Shoot Traits	Maize	JK_Surabhi_gold_JKMH	Zea mays	Poaceae	Zea	Yes	Without stress	Rhizosphere Microbes	Seed	Medium Density	Not Specified	Sterilized media	30-90 days	NA	NA	NA	NA	NA	NA	NA	1.31417	0.0144412
3	Verma_et_al_2018	Single	Bacteria	Proteobacteria	Gammaproteobacteria	Enterobacterales	Enterobacteriaceae	Enterobacter	Enterobacter_cloacae	PGLO9	Root Traits	Maize	JK_Surabhi_gold_JKMH	Zea mays	Poaceae	Zea	Yes	Without stress	Rhizosphere Microbes	Culture or potting media	Medium Density	Not Specified	Sterilized media	30-90 days	NA	NA	NA	NA	NA	NA	NA	0.730252	0.00929306
3	Verma_et_al_2018	Single	Bacteria	Proteobacteria	Gammaproteobacteria	Enterobacterales	Enterobacteriaceae	Enterobacter	Enterobacter_cloacae	PGLO9	Shoot Traits	Maize	JK_Surabhi_gold_JKMH	Zea mays	Poaceae	Zea	Yes	Without stress	Rhizosphere Microbes	Culture or potting media	Medium Density	Not Specified	Sterilized media	30-90 days	NA	NA	NA	NA	NA	NA	NA	0.443776	0.0107796
3	Verma_et_al_2018	Single	Bacteria	Proteobacteria	Gammaproteobacteria	Enterobacterales	Enterobacteriaceae	Enterobacter	Enterobacter_cloacae	PGLO9	Root Traits	Maize	JK_Surabhi_gold_JKMH	Zea mays	Poaceae	Zea	Yes	Without stress	Rhizosphere Microbes	Culture or potting media	Medium Density	Not Specified	Sterilized media	30-90 days	NA	NA	NA	NA	NA	NA	NA	0.766511	0.0207297
3	Verma_et_al_2018	Single	Bacteria	Proteobacteria	Gammaproteobacteria	Enterobacterales	Enterobacteriaceae	Enterobacter	Enterobacter_cloacae	PGLO9	Shoot Traits	Maize	JK_Surabhi_gold_JKMH	Zea mays	Poaceae	Zea	Yes	Without stress	Rhizosphere Microbes	Culture or potting media	Medium Density	Not Specified	Sterilized media	30-90 days	NA	NA	NA	NA	NA	NA	NA	1.2677	0.0124857
4	Chen_et_al_2020	Single	Bacteria	Firmicutes	Bacilli	Bacillales	Bacillaceae	Bacillus	Bacillus_sp. A28	A28	Overall Plant Growth Traits	Maize	Xian_Yu_335	Zea mays	Poaceae	Zea	No	Without stress	Rhizosphere Microbes	Seed	High Density	Not Specified	Field Experiment	30-90 days	5.48	NA	NA	0.13	NA	NA	1.58	0.347646	0.00107188
4	Chen_et_al_2020	Single	Bacteria	Firmicutes	Bacilli	Bacillales	Bacillaceae	Bacillus	Bacillus_sp. A28	A28	Shoot Traits	Maize	Xian_Yu_335	Zea mays	Poaceae	Zea	No	Without stress	Rhizosphere Microbes	Seed	High Density	Not Specified	Field Experiment	30-90 days	5.48	NA	NA	0.13	NA	NA	1.58	0.54944	0.00694321
4	Chen_et_al_2020	Single	Bacteria	Firmicutes	Bacilli	Bacillales	Bacillaceae	Bacillus	Bacillus_sp. A28	A28	Root Traits	Maize	Xian_Yu_335	Zea mays	Poaceae	Zea	No	Without stress	Rhizosphere Microbes	Seed	High Density	Not Specified	Field Experiment	30-90 days	5.48	NA	NA	0.13	NA	NA	1.58	0.500775	0.00510631
4	Chen_et_al_2020	Single	Bacteria	Firmicutes	Bacilli	Bacillales	Bacillaceae	Bacillus	Bacillus_sp. A28	A28	Leaf Traits	Maize	Xian_Yu_335	Zea mays	Poaceae	Zea	No	Without stress	Rhizosphere Microbes	Seed	High Density	Not Specified	Field Experiment	30-90 days	5.48	NA	NA	0.13	NA	NA	1.58	0.554561	0.00262542
4	Chen_et_al_2020	Single	Bacteria	Proteobacteria	Gammaproteobacteria	Enterobacterales	Enterobacteriaceae	Enterobacter	Enterobacter_sp. P24	P24	Overall Plant Growth Traits	Maize	Xian_Yu_335	Zea mays	Poaceae	Zea	No	Without stress	Rhizosphere Microbes	Seed	High Density	Not Specified	Field Experiment	30-90 days	5.48	NA	NA	0.13	NA	NA	1.58	0.347646	0.000756939
4	Chen_et_al_2020	Single	Bacteria	Proteobacteria	Gammaproteobacteria	Enterobacterales	Enterobacteriaceae	Enterobacter	Enterobacter_sp. P24	P24	Shoot Traits	Maize	Xian_Yu_335	Zea mays	Poaceae	Zea	No	Without stress	Rhizosphere Microbes	Seed	High Density	Not Specified	Field Experiment	30-90 days	5.48	NA	NA	0.13	NA	NA	1.58	0.53571	0.00653761
4	Chen_et_al_2020	Single	Bacteria	Proteobacteria	Gammaproteobacteria	Enterobacterales	Enterobacteriaceae	Enterobacter	Enterobacter_sp. P24	P24	Root Traits	Maize	Xian_Yu_335	Zea mays	Poaceae	Zea	No	Without stress	Rhizosphere Microbes	Seed	High Density	Not Specified	Field Experiment	30-90 days	5.48	NA	NA	0.13	NA	NA	1.58	0.480366	0.00491547
4	Chen_et_al_2020	Single	Bacteria	Proteobacteria	Gammaproteobacteria	Enterobacterales	Enterobacteriaceae	Enterobacter	Enterobacter_sp. P24	P24	Leaf Traits	Maize	Xian_Yu_335	Zea mays	Poaceae	Zea	No	Without stress	Rhizosphere Microbes	Seed	High Density	Not Specified	Field Experiment	30-90 days	5.48	NA	NA	0.13	NA	NA	1.58	0.547781	0.00337146
4	Chen_et_al_2020	Single	Bacteria	Proteobacteria	Alphaproteobacteria	Hyphomicrobiales	Rhizobiaceae	Sinorhizobium	Sinorhizobium_sp. A15	Sinorhizobium_sp	Overall Plant Growth Traits	Maize	Xian_Yu_335	Zea mays	Poaceae	Zea	No	Without stress	Rhizosphere Microbes	Seed	High Density	Not Specified	Field Experiment	30-90 days	5.48	NA	NA	0.13	NA	NA	1.58	0.386561	0.000738073
4	Chen_et_al_2020	Single	Bacteria	Proteobacteria	Alphaproteobacteria	Hyphomicrobiales	Rhizobiaceae	Sinorhizobium	Sinorhizobium_sp. A15	Sinorhizobium_sp	Shoot Traits	Maize	Xian_Yu_335	Zea mays	Poaceae	Zea	No	Without stress	Rhizosphere Microbes	Seed	High Density	Not Specified	Field Experiment	30-90 days	5.48	NA	NA	0.13	NA	NA	1.58	0.623873	0.0065317
4	Chen_et_al_2020	Single	Bacteria	Proteobacteria	Alphaproteobacteria	Hyphomicrobiales	Rhizobiaceae	Sinorhizobium	Sinorhizobium_sp. A15	Sinorhizobium_sp	Root Traits	Maize	Xian_Yu_335	Zea mays	Poaceae	Zea	No	Without stress	Rhizosphere Microbes	Seed	High Density	Not Specified	Field Experiment	30-90 days	5.48	NA	NA	0.13	NA	NA	1.58	0.562785	0.00517664
4	Chen_et_al_2020	Single	Bacteria	Proteobacteria	Alphaproteobacteria	Hyphomicrobiales	Rhizobiaceae	Sinorhizobium	Sinorhizobium_sp. A15	Sinorhizobium_sp	Leaf Traits	Maize	Xian_Yu_335	Zea mays	Poaceae	Zea	No	Without stress	Rhizosphere Microbes	Seed	High Density	Not Specified	Field Experiment	30-90 days	5.48	NA	NA	0.13	NA	NA	1.58	0.600774	0.00288051
4	Chen_et_al_2020	Single	Bacteria	Proteobacteria	Alphaproteobacteria	Sphingomonadales	Sphingomonadaceae	Sphingomonas	Sphingomonas_sp. A55	A55	Overall Plant Growth Traits	Maize	Xian_Yu_335	Zea mays	Poaceae	Zea	No	Without stress	Rhizosphere Microbes	Seed	High Density	Not Specified	Field Experiment	30-90 days	5.48	NA	NA	0.13	NA	NA	1.58	0.363394	0.000749127
4	Chen_et_al_2020	Single	Bacteria	Proteobacteria	Alphaproteobacteria	Sphingomonadales	Sphingomonadaceae	Sphingomonas	Sphingomonas_sp. A55	A55	Shoot Traits	Maize	Xian_Yu_335	Zea mays	Poaceae	Zea	No	Without stress	Rhizosphere Microbes	Seed	High Density	Not Specified	Field Experiment	30-90 days	5.48	NA	NA	0.13	NA	NA	1.58	0.553976	0.00644543
4	Chen_et_al_2020	Single	Bacteria	Proteobacteria	Alphaproteobacteria	Sphingomonadales	Sphingomonadaceae	Sphingomonas	Sphingomonas_sp. A55	A55	Root Traits	Maize	Xian_Yu_335	Zea mays	Poaceae	Zea	No	Without stress	Rhizosphere Microbes	Seed	High Density	Not Specified	Field Experiment	30-90 days	5.48	NA	NA	0.13	NA	NA	1.58	0.537143	0.00551607
4	Chen_et_al_2020	Single	Bacteria	Proteobacteria	Alphaproteobacteria	Sphingomonadales	Sphingomonadaceae	Sphingomonas	Sphingomonas_sp. A55	A55	Leaf Traits	Maize	Xian_Yu_335	Zea mays	Poaceae	Zea	No	Without stress	Rhizosphere Microbes	Seed	High Density	Not Specified	Field Experiment	30-90 days	5.48	NA	NA	0.13	NA	NA	1.58	0.561295	0.00293522
5	Liu_et_al_2021	Single	Bacteria	Firmicutes	Bacilli	Bacillales	Bacillaceae	Bacillus	Bacillus_amyloliquefaciens	FZB42	Shoot Traits	Oil_seed_rape	Jingguan	Brassica campestris	Brassicaceae	Brassica	Yes	Without stress	Commercial Microbes	Culture or potting media	Low Density	Not Specified	Unsterilized media	30-90 days	7.45	NA	NA	NA	NA	NA	NA	0.223144	0.00963306
5	Liu_et_al_2021	Single	Bacteria	Firmicutes	Bacilli	Bacillales	Bacillaceae	Bacillus	Bacillus_amyloliquefaciens	FZB42	Leaf Traits	Oil_seed_rape	Jingguan	Brassica campestris	Brassicaceae	Brassica	Yes	Without stress	Commercial Microbes	Culture or potting media	Low Density	Not Specified	Unsterilized media	30-90 days	7.45	NA	NA	NA	NA	NA	NA	0.076672	0.00128894
5	Liu_et_al_2021	Single	Bacteria	Proteobacteria	Alphaproteobacteria	Rhodobacterales	Rhodobacteraceae	Cereibacter	Rhodobacter_sphaeroides	EBL0706	Shoot Traits	Oil_seed_rape	Jingguan	Brassica campestris	Brassicaceae	Brassica	Yes	Without stress	Commercial Microbes	Culture or potting media	Low Density	Not Specified	Unsterilized media	30-90 days	7.45	NA	NA	NA	NA	NA	NA	0.223144	0.0135837
5	Liu_et_al_2021	Single	Bacteria	Proteobacteria	Alphaproteobacteria	Rhodobacterales	Rhodobacteraceae	Cereibacter	Rhodobacter_sphaeroides	EBL0706	Leaf Traits	Oil_seed_rape	Jingguan	Brassica campestris	Brassicaceae	Brassica	Yes	Without stress	Commercial Microbes	Culture or potting media	Low Density	Not Specified	Unsterilized media	30-90 days	7.45	NA	NA	NA	NA	NA	NA	-0.0659741	0.00099822
5	Liu_et_al_2021	Single	Bacteria	Proteobacteria	Gammaproteobacteria	Xanthomonadales	Xanthomonadaceae	Stenotrophomonas	Stenotrophomonas_rhizophila	DSM14405	Shoot Traits	Oil_seed_rape	Jingguan	Brassica campestris	Brassicaceae	Brassica	Yes	Without stress	Commercial Microbes	Culture or potting media	Low Density	Not Specified	Unsterilized media	30-90 days	7.45	NA	NA	NA	NA	NA	NA	0.0800427	0.010524
5	Liu_et_al_2021	Single	Bacteria	Proteobacteria	Gammaproteobacteria	Xanthomonadales	Xanthomonadaceae	Stenotrophomonas	Stenotrophomonas_rhizophila	DSM14405	Leaf Traits	Oil_seed_rape	Jingguan	Brassica campestris	Brassicaceae	Brassica	Yes	Without stress	Commercial Microbes	Culture or potting media	Low Density	Not Specified	Unsterilized media	30-90 days	7.45	NA	NA	NA	NA	NA	NA	0.0115201	0.00122542
6	Kuan_et_al_2016	Single	Bacteria	Proteobacteria	Gammaproteobacteria	Moraxellales	Moraxellaceae	Acinetobacter	Acinetobacter_sp	S3r2	Root Traits	Maize	NA	Zea mays	Poaceae	Zea	No	Without stress	Rhizosphere Microbes	Culture or potting media	High Density	Not Specified	Unsterilized media	30-90 days	5.1	NA	26.8	0.46	NA	NA	NA	0.316071	0.0104597
6	Kuan_et_al_2016	Single	Bacteria	Proteobacteria	Gammaproteobacteria	Moraxellales	Moraxellaceae	Acinetobacter	Acinetobacter_sp	S3r2	Root Traits	Maize	NA	Zea mays	Poaceae	Zea	No	Without stress	Rhizosphere Microbes	Culture or potting media	High Density	Not Specified	Unsterilized media	30-90 days	5.1	NA	26.8	0.46	NA	NA	NA	0.110244	0.0199284
6	Kuan_et_al_2016	Single	Bacteria	Proteobacteria	Gammaproteobacteria	Moraxellales	Moraxellaceae	Acinetobacter	Acinetobacter_sp	S3r2	Shoot Traits	Maize	NA	Zea mays	Poaceae	Zea	No	Without stress	Rhizosphere Microbes	Culture or potting media	High Density	Not Specified	Unsterilized media	30-90 days	5.1	NA	26.8	0.46	NA	NA	NA	0.186327	0.00564447
6	Kuan_et_al_2016	Single	Bacteria	Proteobacteria	Gammaproteobacteria	Moraxellales	Moraxellaceae	Acinetobacter	Acinetobacter_sp	S3r2	Shoot Traits	Maize	NA	Zea mays	Poaceae	Zea	No	Without stress	Rhizosphere Microbes	Culture or potting media	High Density	Not Specified	Unsterilized media	30-90 days	5.1	NA	26.8	0.46	NA	NA	NA	0.0800995	0.00713105
6	Kuan_et_al_2016	Single	Bacteria	Firmicutes	Bacilli	Bacillales	Bacillaceae	Bacillus	Bacillus_pumilus	S1r1	Root Traits	Maize	NA	Zea mays	Poaceae	Zea	No	Without stress	Rhizosphere Microbes	Culture or potting media	High Density	Not Specified	Unsterilized media	30-90 days	5.1	NA	26.8	0.46	NA	NA	NA	0.27318	0.00502937
6	Kuan_et_al_2016	Single	Bacteria	Firmicutes	Bacilli	Bacillales	Bacillaceae	Bacillus	Bacillus_pumilus	S1r1	Root Traits	Maize	NA	Zea mays	Poaceae	Zea	No	Without stress	Rhizosphere Microbes	Culture or potting media	High Density	Not Specified	Unsterilized media	30-90 days	5.1	NA	26.8	0.46	NA	NA	NA	0.21142	0.0108321
6	Kuan_et_al_2016	Single	Bacteria	Firmicutes	Bacilli	Bacillales	Bacillaceae	Bacillus	Bacillus_pumilus	S1r1	Shoot Traits	Maize	NA	Zea mays	Poaceae	Zea	No	Without stress	Rhizosphere Microbes	Culture or potting media	High Density	Not Specified	Unsterilized media	30-90 days	5.1	NA	26.8	0.46	NA	NA	NA	0.228598	0.00467539
6	Kuan_et_al_2016	Single	Bacteria	Firmicutes	Bacilli	Bacillales	Bacillaceae	Bacillus	Bacillus_pumilus	S1r1	Shoot Traits	Maize	NA	Zea mays	Poaceae	Zea	No	Without stress	Rhizosphere Microbes	Culture or potting media	High Density	Not Specified	Unsterilized media	30-90 days	5.1	NA	26.8	0.46	NA	NA	NA	0.226533	0.0039907
6	Kuan_et_al_2016	Single	Bacteria	Proteobacteria	Gammaproteobacteria	Enterobacterales	Enterobacteriaceae	Klebsiella	Klebsiella_pneumoniae	Fr1	Root Traits	Maize	NA	Zea mays	Poaceae	Zea	No	Without stress	Rhizosphere Microbes	Culture or potting media	High Density	Not Specified	Unsterilized media	30-90 days	5.1	NA	26.8	0.46	NA	NA	NA	0.360855	0.0166204
6	Kuan_et_al_2016	Single	Bacteria	Proteobacteria	Gammaproteobacteria	Enterobacterales	Enterobacteriaceae	Klebsiella	Klebsiella_pneumoniae	Fr1	Root Traits	Maize	NA	Zea mays	Poaceae	Zea	No	Without stress	Rhizosphere Microbes	Culture or potting media	High Density	Not Specified	Unsterilized media	30-90 days	5.1	NA	26.8	0.46	NA	NA	NA	0.112329	0.0193139
6	Kuan_et_al_2016	Single	Bacteria	Proteobacteria	Gammaproteobacteria	Enterobacterales	Enterobacteriaceae	Klebsiella	Klebsiella_pneumoniae	Fr1	Shoot Traits	Maize	NA	Zea mays	Poaceae	Zea	No	Without stress	Rhizosphere Microbes	Culture or potting media	High Density	Not Specified	Unsterilized media	30-90 days	5.1	NA	26.8	0.46	NA	NA	NA	0.295602	0.00431475
6	Kuan_et_al_2016	Single	Bacteria	Proteobacteria	Gammaproteobacteria	Enterobacterales	Enterobacteriaceae	Klebsiella	Klebsiella_pneumoniae	Fr1	Shoot Traits	Maize	NA	Zea mays	Poaceae	Zea	No	Without stress	Rhizosphere Microbes	Culture or potting media	High Density	Not Specified	Unsterilized media	30-90 days	5.1	NA	26.8	0.46	NA	NA	NA	0.214992	0.00365075
6	Kuan_et_al_2016	Single	Bacteria	Proteobacteria	Gammaproteobacteria	Enterobacterales	Enterobacteriaceae	Klebsiella	Klebsiella_sp. Br1	Br1	Root Traits	Maize	NA	Zea mays	Poaceae	Zea	No	Without stress	Rhizosphere Microbes	Culture or potting media	High Density	Not Specified	Unsterilized media	30-90 days	5.1	NA	26.8	0.46	NA	NA	NA	0.141354	0.00760776
6	Kuan_et_al_2016	Single	Bacteria	Proteobacteria	Gammaproteobacteria	Enterobacterales	Enterobacteriaceae	Klebsiella	Klebsiella_sp. Br1	Br1	Root Traits	Maize	NA	Zea mays	Poaceae	Zea	No	Without stress	Rhizosphere Microbes	Culture or potting media	High Density	Not Specified	Unsterilized media	30-90 days	5.1	NA	26.8	0.46	NA	NA	NA	0.0138891	0.0300258
6	Kuan_et_al_2016	Single	Bacteria	Proteobacteria	Gammaproteobacteria	Enterobacterales	Enterobacteriaceae	Klebsiella	Klebsiella_sp. Br1	Br1	Shoot Traits	Maize	NA	Zea mays	Poaceae	Zea	No	Without stress	Rhizosphere Microbes	Culture or potting media	High Density	Not Specified	Unsterilized media	30-90 days	5.1	NA	26.8	0.46	NA	NA	NA	0.123185	0.00732933
6	Kuan_et_al_2016	Single	Bacteria	Proteobacteria	Gammaproteobacteria	Enterobacterales	Enterobacteriaceae	Klebsiella	Klebsiella_sp. Br1	Br1	Shoot Traits	Maize	NA	Zea mays	Poaceae	Zea	No	Without stress	Rhizosphere Microbes	Culture or potting media	High Density	Not Specified	Unsterilized media	30-90 days	5.1	NA	26.8	0.46	NA	NA	NA	0.0287345	0.00643675
7	Sharma_et_al_2021	Single	Bacteria	Firmicutes	Bacilli	Bacillales	Bacillaceae	Peribacillus	Bacillus_simplex	NA	Shoot Traits	Rosemary	NA	Rosmarinus officinalis	Lamiaceae	Salvia	No	Without stress	Root Microbes	Root zone	Medium Density	60-120 minutes	Sterilized media	90-180 days	7.1	0.69	NA	NA	NA	NA	NA	0.291931	0.000545988
7	Sharma_et_al_2021	Single	Bacteria	Firmicutes	Bacilli	Bacillales	Bacillaceae	Peribacillus	Bacillus_simplex	NA	Overall Plant Growth Traits	Rosemary	NA	Rosmarinus officinalis	Lamiaceae	Salvia	No	Without stress	Root Microbes	Root zone	Medium Density	60-120 minutes	Sterilized media	90-180 days	7.1	0.69	NA	NA	NA	NA	NA	0.230099	0.000681845
7	Sharma_et_al_2021	Single	Bacteria	Firmicutes	Bacilli	Bacillales	Bacillaceae	Peribacillus	Bacillus_simplex	NA	Root Traits	Rosemary	NA	Rosmarinus officinalis	Lamiaceae	Salvia	No	Without stress	Root Microbes	Root zone	Medium Density	60-120 minutes	Sterilized media	90-180 days	7.1	0.69	NA	NA	NA	NA	NA	0.229788	0.000526659
7	Sharma_et_al_2021	Single	Bacteria	Firmicutes	Bacilli	Bacillales	Bacillaceae	Peribacillus	Bacillus_simplex	NA	Root Traits	Rosemary	NA	Rosmarinus officinalis	Lamiaceae	Salvia	No	Without stress	Root Microbes	Root zone	Medium Density	60-120 minutes	Sterilized media	90-180 days	7.1	0.69	NA	NA	NA	NA	NA	0.461346	0.00754978
7	Sharma_et_al_2021	Single	Bacteria	Firmicutes	Bacilli	Bacillales	Bacillaceae	Peribacillus	Bacillus_simplex	NA	Shoot Traits	Rosemary	NA	Rosmarinus officinalis	Lamiaceae	Salvia	No	Without stress	Root Microbes	Root zone	Medium Density	60-120 minutes	Sterilized media	90-180 days	7.1	0.69	NA	NA	NA	NA	NA	0.261215	0.00567815
7	Sharma_et_al_2021	Single	Bacteria	Firmicutes	Bacilli	Bacillales	Bacillaceae	Bacillus	Bacillus_subtilis	NA	Shoot Traits	Rosemary	NA	Rosmarinus officinalis	Lamiaceae	Salvia	No	Without stress	Root Microbes	Root zone	Medium Density	60-120 minutes	Sterilized media	90-180 days	7.1	0.69	NA	NA	NA	NA	NA	0.38111	0.00126998
7	Sharma_et_al_2021	Single	Bacteria	Firmicutes	Bacilli	Bacillales	Bacillaceae	Bacillus	Bacillus_subtilis	NA	Overall Plant Growth Traits	Rosemary	NA	Rosmarinus officinalis	Lamiaceae	Salvia	No	Without stress	Root Microbes	Root zone	Medium Density	60-120 minutes	Sterilized media	90-180 days	7.1	0.69	NA	NA	NA	NA	NA	0.326112	0.000563831
7	Sharma_et_al_2021	Single	Bacteria	Firmicutes	Bacilli	Bacillales	Bacillaceae	Bacillus	Bacillus_subtilis	NA	Root Traits	Rosemary	NA	Rosmarinus officinalis	Lamiaceae	Salvia	No	Without stress	Root Microbes	Root zone	Medium Density	60-120 minutes	Sterilized media	90-180 days	7.1	0.69	NA	NA	NA	NA	NA	0.315695	0.00110948
7	Sharma_et_al_2021	Single	Bacteria	Firmicutes	Bacilli	Bacillales	Bacillaceae	Bacillus	Bacillus_subtilis	NA	Root Traits	Rosemary	NA	Rosmarinus officinalis	Lamiaceae	Salvia	No	Without stress	Root Microbes	Root zone	Medium Density	60-120 minutes	Sterilized media	90-180 days	7.1	0.69	NA	NA	NA	NA	NA	0.482852	0.00845019
7	Sharma_et_al_2021	Single	Bacteria	Firmicutes	Bacilli	Bacillales	Bacillaceae	Bacillus	Bacillus_subtilis	NA	Shoot Traits	Rosemary	NA	Rosmarinus officinalis	Lamiaceae	Salvia	No	Without stress	Root Microbes	Root zone	Medium Density	60-120 minutes	Sterilized media	90-180 days	7.1	0.69	NA	NA	NA	NA	NA	0.342848	0.0186641
7	Sharma_et_al_2021	Single	Bacteria	Proteobacteria	Gammaproteobacteria	Enterobacterales	Enterobacteriaceae	Cedecea	Cedecea_lapagei	NA	Shoot Traits	Rosemary	NA	Rosmarinus officinalis	Lamiaceae	Salvia	No	Without stress	Root Microbes	Root zone	Medium Density	60-120 minutes	Sterilized media	90-180 days	7.1	0.69	NA	NA	NA	NA	NA	0.375555	0.00117631
7	Sharma_et_al_2021	Single	Bacteria	Proteobacteria	Gammaproteobacteria	Enterobacterales	Enterobacteriaceae	Cedecea	Cedecea_lapagei	NA	Overall Plant Growth Traits	Rosemary	NA	Rosmarinus officinalis	Lamiaceae	Salvia	No	Without stress	Root Microbes	Root zone	Medium Density	60-120 minutes	Sterilized media	90-180 days	7.1	0.69	NA	NA	NA	NA	NA	0.25485	0.000798409
7	Sharma_et_al_2021	Single	Bacteria	Proteobacteria	Gammaproteobacteria	Enterobacterales	Enterobacteriaceae	Cedecea	Cedecea_lapagei	NA	Root Traits	Rosemary	NA	Rosmarinus officinalis	Lamiaceae	Salvia	No	Without stress	Root Microbes	Root zone	Medium Density	60-120 minutes	Sterilized media	90-180 days	7.1	0.69	NA	NA	NA	NA	NA	0.279696	0.000304392
7	Sharma_et_al_2021	Single	Bacteria	Proteobacteria	Gammaproteobacteria	Enterobacterales	Enterobacteriaceae	Cedecea	Cedecea_lapagei	NA	Root Traits	Rosemary	NA	Rosmarinus officinalis	Lamiaceae	Salvia	No	Without stress	Root Microbes	Root zone	Medium Density	60-120 minutes	Sterilized media	90-180 days	7.1	0.69	NA	NA	NA	NA	NA	0.482852	0.00788432
7	Sharma_et_al_2021	Single	Bacteria	Proteobacteria	Gammaproteobacteria	Enterobacterales	Enterobacteriaceae	Cedecea	Cedecea_lapagei	NA	Shoot Traits	Rosemary	NA	Rosmarinus officinalis	Lamiaceae	Salvia	No	Without stress	Root Microbes	Root zone	Medium Density	60-120 minutes	Sterilized media	90-180 days	7.1	0.69	NA	NA	NA	NA	NA	0.31492	0.0119371
7	Sharma_et_al_2021	Single	Bacteria	Proteobacteria	Gammaproteobacteria	Enterobacterales	Erwiniaceae	Pantoea	Pantoea_agglomerans	NA	Shoot Traits	Rosemary	NA	Rosmarinus officinalis	Lamiaceae	Salvia	No	Without stress	Root Microbes	Root zone	Medium Density	60-120 minutes	Sterilized media	90-180 days	7.1	0.69	NA	NA	NA	NA	NA	0.24924	0.00112009
7	Sharma_et_al_2021	Single	Bacteria	Proteobacteria	Gammaproteobacteria	Enterobacterales	Erwiniaceae	Pantoea	Pantoea_agglomerans	NA	Overall Plant Growth Traits	Rosemary	NA	Rosmarinus officinalis	Lamiaceae	Salvia	No	Without stress	Root Microbes	Root zone	Medium Density	60-120 minutes	Sterilized media	90-180 days	7.1	0.69	NA	NA	NA	NA	NA	0.164547	0.00100069
7	Sharma_et_al_2021	Single	Bacteria	Proteobacteria	Gammaproteobacteria	Enterobacterales	Erwiniaceae	Pantoea	Pantoea_agglomerans	NA	Root Traits	Rosemary	NA	Rosmarinus officinalis	Lamiaceae	Salvia	No	Without stress	Root Microbes	Root zone	Medium Density	60-120 minutes	Sterilized media	90-180 days	7.1	0.69	NA	NA	NA	NA	NA	0.147636	0.000206101
7	Sharma_et_al_2021	Single	Bacteria	Proteobacteria	Gammaproteobacteria	Enterobacterales	Erwiniaceae	Pantoea	Pantoea_agglomerans	NA	Root Traits	Rosemary	NA	Rosmarinus officinalis	Lamiaceae	Salvia	No	Without stress	Root Microbes	Root zone	Medium Density	60-120 minutes	Sterilized media	90-180 days	7.1	0.69	NA	NA	NA	NA	NA	0.439367	0.0252094
7	Sharma_et_al_2021	Single	Bacteria	Proteobacteria	Gammaproteobacteria	Enterobacterales	Erwiniaceae	Pantoea	Pantoea_agglomerans	NA	Shoot Traits	Rosemary	NA	Rosmarinus officinalis	Lamiaceae	Salvia	No	Without stress	Root Microbes	Root zone	Medium Density	60-120 minutes	Sterilized media	90-180 days	7.1	0.69	NA	NA	NA	NA	NA	0.197137	0.00371445
7	Sharma_et_al_2021	Single	Bacteria	Firmicutes	Bacilli	Bacillales	Bacillaceae	Priestia	Priestia_flexa	NA	Shoot Traits	Rosemary	NA	Rosmarinus officinalis	Lamiaceae	Salvia	No	Without stress	Root Microbes	Root zone	Medium Density	60-120 minutes	Sterilized media	90-180 days	7.1	0.69	NA	NA	NA	NA	NA	0.0839654	0.00237505
7	Sharma_et_al_2021	Single	Bacteria	Firmicutes	Bacilli	Bacillales	Bacillaceae	Priestia	Priestia_flexa	NA	Overall Plant Growth Traits	Rosemary	NA	Rosmarinus officinalis	Lamiaceae	Salvia	No	Without stress	Root Microbes	Root zone	Medium Density	60-120 minutes	Sterilized media	90-180 days	7.1	0.69	NA	NA	NA	NA	NA	0.054844	0.000677838
7	Sharma_et_al_2021	Single	Bacteria	Firmicutes	Bacilli	Bacillales	Bacillaceae	Priestia	Priestia_flexa	NA	Root Traits	Rosemary	NA	Rosmarinus officinalis	Lamiaceae	Salvia	No	Without stress	Root Microbes	Root zone	Medium Density	60-120 minutes	Sterilized media	90-180 days	7.1	0.69	NA	NA	NA	NA	NA	0.120473	0.000436256
7	Sharma_et_al_2021	Single	Bacteria	Firmicutes	Bacilli	Bacillales	Bacillaceae	Priestia	Priestia_flexa	NA	Root Traits	Rosemary	NA	Rosmarinus officinalis	Lamiaceae	Salvia	No	Without stress	Root Microbes	Root zone	Medium Density	60-120 minutes	Sterilized media	90-180 days	7.1	0.69	NA	NA	NA	NA	NA	0.173663	0.0107923
7	Sharma_et_al_2021	Single	Bacteria	Firmicutes	Bacilli	Bacillales	Bacillaceae	Priestia	Priestia_flexa	NA	Shoot Traits	Rosemary	NA	Rosmarinus officinalis	Lamiaceae	Salvia	No	Without stress	Root Microbes	Root zone	Medium Density	60-120 minutes	Sterilized media	90-180 days	7.1	0.69	NA	NA	NA	NA	NA	0.0691919	0.0100897
7	Sharma_et_al_2021	Single	Bacteria	Proteobacteria	Gammaproteobacteria	Pseudomonadales	Pseudomonadaceae	Pseudomonas	Pseudomonas_aeruginosa	NA	Shoot Traits	Rosemary	NA	Rosmarinus officinalis	Lamiaceae	Salvia	No	Without stress	Root Microbes	Root zone	Medium Density	60-120 minutes	Sterilized media	90-180 days	7.1	0.69	NA	NA	NA	NA	NA	0.363787	0.000824984
7	Sharma_et_al_2021	Single	Bacteria	Proteobacteria	Gammaproteobacteria	Pseudomonadales	Pseudomonadaceae	Pseudomonas	Pseudomonas_aeruginosa	NA	Overall Plant Growth Traits	Rosemary	NA	Rosmarinus officinalis	Lamiaceae	Salvia	No	Without stress	Root Microbes	Root zone	Medium Density	60-120 minutes	Sterilized media	90-180 days	7.1	0.69	NA	NA	NA	NA	NA	0.324173	0.000347153
7	Sharma_et_al_2021	Single	Bacteria	Proteobacteria	Gammaproteobacteria	Pseudomonadales	Pseudomonadaceae	Pseudomonas	Pseudomonas_aeruginosa	NA	Root Traits	Rosemary	NA	Rosmarinus officinalis	Lamiaceae	Salvia	No	Without stress	Root Microbes	Root zone	Medium Density	60-120 minutes	Sterilized media	90-180 days	7.1	0.69	NA	NA	NA	NA	NA	0.349376	0.000586014
7	Sharma_et_al_2021	Single	Bacteria	Proteobacteria	Gammaproteobacteria	Pseudomonadales	Pseudomonadaceae	Pseudomonas	Pseudomonas_aeruginosa	NA	Root Traits	Rosemary	NA	Rosmarinus officinalis	Lamiaceae	Salvia	No	Without stress	Root Microbes	Root zone	Medium Density	60-120 minutes	Sterilized media	90-180 days	7.1	0.69	NA	NA	NA	NA	NA	0.534677	0.00998239
7	Sharma_et_al_2021	Single	Bacteria	Proteobacteria	Gammaproteobacteria	Pseudomonadales	Pseudomonadaceae	Pseudomonas	Pseudomonas_aeruginosa	NA	Shoot Traits	Rosemary	NA	Rosmarinus officinalis	Lamiaceae	Salvia	No	Without stress	Root Microbes	Root zone	Medium Density	60-120 minutes	Sterilized media	90-180 days	7.1	0.69	NA	NA	NA	NA	NA	0.297337	0.0206782
7	Sharma_et_al_2021	Single	Bacteria	Proteobacteria	Gammaproteobacteria	Pseudomonadales	Pseudomonadaceae	Pseudomonas	Pseudomonas_koreensis	NA	Shoot Traits	Rosemary	NA	Rosmarinus officinalis	Lamiaceae	Salvia	No	Without stress	Root Microbes	Root zone	Medium Density	60-120 minutes	Sterilized media	90-180 days	7.1	0.69	NA	NA	NA	NA	NA	0.192676	0.00154214
7	Sharma_et_al_2021	Single	Bacteria	Proteobacteria	Gammaproteobacteria	Pseudomonadales	Pseudomonadaceae	Pseudomonas	Pseudomonas_koreensis	NA	Overall Plant Growth Traits	Rosemary	NA	Rosmarinus officinalis	Lamiaceae	Salvia	No	Without stress	Root Microbes	Root zone	Medium Density	60-120 minutes	Sterilized media	90-180 days	7.1	0.69	NA	NA	NA	NA	NA	0.173897	0.00136448
7	Sharma_et_al_2021	Single	Bacteria	Proteobacteria	Gammaproteobacteria	Pseudomonadales	Pseudomonadaceae	Pseudomonas	Pseudomonas_koreensis	NA	Root Traits	Rosemary	NA	Rosmarinus officinalis	Lamiaceae	Salvia	No	Without stress	Root Microbes	Root zone	Medium Density	60-120 minutes	Sterilized media	90-180 days	7.1	0.69	NA	NA	NA	NA	NA	0.14305	0.00111777
7	Sharma_et_al_2021	Single	Bacteria	Proteobacteria	Gammaproteobacteria	Pseudomonadales	Pseudomonadaceae	Pseudomonas	Pseudomonas_koreensis	NA	Root Traits	Rosemary	NA	Rosmarinus officinalis	Lamiaceae	Salvia	No	Without stress	Root Microbes	Root zone	Medium Density	60-120 minutes	Sterilized media	90-180 days	7.1	0.69	NA	NA	NA	NA	NA	0.416894	0.0120804
7	Sharma_et_al_2021	Single	Bacteria	Proteobacteria	Gammaproteobacteria	Pseudomonadales	Pseudomonadaceae	Pseudomonas	Pseudomonas_koreensis	NA	Shoot Traits	Rosemary	NA	Rosmarinus officinalis	Lamiaceae	Salvia	No	Without stress	Root Microbes	Root zone	Medium Density	60-120 minutes	Sterilized media	90-180 days	7.1	0.69	NA	NA	NA	NA	NA	0.199585	0.00620055
7	Sharma_et_al_2021	Single	Bacteria	Proteobacteria	Gammaproteobacteria	Pseudomonadales	Pseudomonadaceae	Pseudomonas	Pseudomonas_mediterranea	NA	Shoot Traits	Rosemary	NA	Rosmarinus officinalis	Lamiaceae	Salvia	No	Without stress	Root Microbes	Root zone	Medium Density	60-120 minutes	Sterilized media	90-180 days	7.1	0.69	NA	NA	NA	NA	NA	0.253025	0.00126888
7	Sharma_et_al_2021	Single	Bacteria	Proteobacteria	Gammaproteobacteria	Pseudomonadales	Pseudomonadaceae	Pseudomonas	Pseudomonas_mediterranea	NA	Overall Plant Growth Traits	Rosemary	NA	Rosmarinus officinalis	Lamiaceae	Salvia	No	Without stress	Root Microbes	Root zone	Medium Density	60-120 minutes	Sterilized media	90-180 days	7.1	0.69	NA	NA	NA	NA	NA	0.175869	0.000637602
7	Sharma_et_al_2021	Single	Bacteria	Proteobacteria	Gammaproteobacteria	Pseudomonadales	Pseudomonadaceae	Pseudomonas	Pseudomonas_mediterranea	NA	Root Traits	Rosemary	NA	Rosmarinus officinalis	Lamiaceae	Salvia	No	Without stress	Root Microbes	Root zone	Medium Density	60-120 minutes	Sterilized media	90-180 days	7.1	0.69	NA	NA	NA	NA	NA	0.182322	0.00103958
7	Sharma_et_al_2021	Single	Bacteria	Proteobacteria	Gammaproteobacteria	Pseudomonadales	Pseudomonadaceae	Pseudomonas	Pseudomonas_mediterranea	NA	Root Traits	Rosemary	NA	Rosmarinus officinalis	Lamiaceae	Salvia	No	Without stress	Root Microbes	Root zone	Medium Density	60-120 minutes	Sterilized media	90-180 days	7.1	0.69	NA	NA	NA	NA	NA	0.243622	0.00816209
7	Sharma_et_al_2021	Single	Bacteria	Proteobacteria	Gammaproteobacteria	Pseudomonadales	Pseudomonadaceae	Pseudomonas	Pseudomonas_mediterranea	NA	Shoot Traits	Rosemary	NA	Rosmarinus officinalis	Lamiaceae	Salvia	No	Without stress	Root Microbes	Root zone	Medium Density	60-120 minutes	Sterilized media	90-180 days	7.1	0.69	NA	NA	NA	NA	NA	0.152016	0.021342
7	Sharma_et_al_2021	Single	Bacteria	Proteobacteria	Gammaproteobacteria	Pseudomonadales	Pseudomonadaceae	Pseudomonas	Pseudomonas_oryzihabitans	NA	Shoot Traits	Rosemary	NA	Rosmarinus officinalis	Lamiaceae	Salvia	No	Without stress	Root Microbes	Root zone	Medium Density	60-120 minutes	Sterilized media	90-180 days	7.1	0.69	NA	NA	NA	NA	NA	0.230738	0.000635911
7	Sharma_et_al_2021	Single	Bacteria	Proteobacteria	Gammaproteobacteria	Pseudomonadales	Pseudomonadaceae	Pseudomonas	Pseudomonas_oryzihabitans	NA	Overall Plant Growth Traits	Rosemary	NA	Rosmarinus officinalis	Lamiaceae	Salvia	No	Without stress	Root Microbes	Root zone	Medium Density	60-120 minutes	Sterilized media	90-180 days	7.1	0.69	NA	NA	NA	NA	NA	0.192061	0.000422413
7	Sharma_et_al_2021	Single	Bacteria	Proteobacteria	Gammaproteobacteria	Pseudomonadales	Pseudomonadaceae	Pseudomonas	Pseudomonas_oryzihabitans	NA	Root Traits	Rosemary	NA	Rosmarinus officinalis	Lamiaceae	Salvia	No	Without stress	Root Microbes	Root zone	Medium Density	60-120 minutes	Sterilized media	90-180 days	7.1	0.69	NA	NA	NA	NA	NA	0.189869	0.00127022
7	Sharma_et_al_2021	Single	Bacteria	Proteobacteria	Gammaproteobacteria	Pseudomonadales	Pseudomonadaceae	Pseudomonas	Pseudomonas_oryzihabitans	NA	Root Traits	Rosemary	NA	Rosmarinus officinalis	Lamiaceae	Salvia	No	Without stress	Root Microbes	Root zone	Medium Density	60-120 minutes	Sterilized media	90-180 days	7.1	0.69	NA	NA	NA	NA	NA	0.27029	0.0089898
7	Sharma_et_al_2021	Single	Bacteria	Proteobacteria	Gammaproteobacteria	Pseudomonadales	Pseudomonadaceae	Pseudomonas	Pseudomonas_oryzihabitans	NA	Shoot Traits	Rosemary	NA	Rosmarinus officinalis	Lamiaceae	Salvia	No	Without stress	Root Microbes	Root zone	Medium Density	60-120 minutes	Sterilized media	90-180 days	7.1	0.69	NA	NA	NA	NA	NA	0.146875	0.0259099
7	Sharma_et_al_2021	Single	Bacteria	Proteobacteria	Gammaproteobacteria	Pseudomonadales	Pseudomonadaceae	Pseudomonas	Pseudomonas_putida	NA	Shoot Traits	Rosemary	NA	Rosmarinus officinalis	Lamiaceae	Salvia	No	Without stress	Root Microbes	Root zone	Medium Density	60-120 minutes	Sterilized media	90-180 days	7.1	0.69	NA	NA	NA	NA	NA	0.163492	0.000664338
7	Sharma_et_al_2021	Single	Bacteria	Proteobacteria	Gammaproteobacteria	Pseudomonadales	Pseudomonadaceae	Pseudomonas	Pseudomonas_putida	NA	Overall Plant Growth Traits	Rosemary	NA	Rosmarinus officinalis	Lamiaceae	Salvia	No	Without stress	Root Microbes	Root zone	Medium Density	60-120 minutes	Sterilized media	90-180 days	7.1	0.69	NA	NA	NA	NA	NA	0.210174	0.000992771
7	Sharma_et_al_2021	Single	Bacteria	Proteobacteria	Gammaproteobacteria	Pseudomonadales	Pseudomonadaceae	Pseudomonas	Pseudomonas_putida	NA	Root Traits	Rosemary	NA	Rosmarinus officinalis	Lamiaceae	Salvia	No	Without stress	Root Microbes	Root zone	Medium Density	60-120 minutes	Sterilized media	90-180 days	7.1	0.69	NA	NA	NA	NA	NA	0.197359	9.23133e-05
7	Sharma_et_al_2021	Single	Bacteria	Proteobacteria	Gammaproteobacteria	Pseudomonadales	Pseudomonadaceae	Pseudomonas	Pseudomonas_putida	NA	Root Traits	Rosemary	NA	Rosmarinus officinalis	Lamiaceae	Salvia	No	Without stress	Root Microbes	Root zone	Medium Density	60-120 minutes	Sterilized media	90-180 days	7.1	0.69	NA	NA	NA	NA	NA	0.405465	0.00954551
7	Sharma_et_al_2021	Single	Bacteria	Proteobacteria	Gammaproteobacteria	Pseudomonadales	Pseudomonadaceae	Pseudomonas	Pseudomonas_putida	NA	Shoot Traits	Rosemary	NA	Rosmarinus officinalis	Lamiaceae	Salvia	No	Without stress	Root Microbes	Root zone	Medium Density	60-120 minutes	Sterilized media	90-180 days	7.1	0.69	NA	NA	NA	NA	NA	0.265803	0.00587354
7	Sharma_et_al_2021	Single	Bacteria	Proteobacteria	Gammaproteobacteria	Xanthomonadales	Xanthomonadaceae	Pseudoxanthomonas	Pseudoxanthomonas_japonensis	NA	Shoot Traits	Rosemary	NA	Rosmarinus officinalis	Lamiaceae	Salvia	No	Without stress	Root Microbes	Root zone	Medium Density	60-120 minutes	Sterilized media	90-180 days	7.1	0.69	NA	NA	NA	NA	NA	0.0176853	0.00222853
7	Sharma_et_al_2021	Single	Bacteria	Proteobacteria	Gammaproteobacteria	Xanthomonadales	Xanthomonadaceae	Pseudoxanthomonas	Pseudoxanthomonas_japonensis	NA	Overall Plant Growth Traits	Rosemary	NA	Rosmarinus officinalis	Lamiaceae	Salvia	No	Without stress	Root Microbes	Root zone	Medium Density	60-120 minutes	Sterilized media	90-180 days	7.1	0.69	NA	NA	NA	NA	NA	0.117336	0.000591731
7	Sharma_et_al_2021	Single	Bacteria	Proteobacteria	Gammaproteobacteria	Xanthomonadales	Xanthomonadaceae	Pseudoxanthomonas	Pseudoxanthomonas_japonensis	NA	Root Traits	Rosemary	NA	Rosmarinus officinalis	Lamiaceae	Salvia	No	Without stress	Root Microbes	Root zone	Medium Density	60-120 minutes	Sterilized media	90-180 days	7.1	0.69	NA	NA	NA	NA	NA	0.0595545	0.00179652
7	Sharma_et_al_2021	Single	Bacteria	Proteobacteria	Gammaproteobacteria	Xanthomonadales	Xanthomonadaceae	Pseudoxanthomonas	Pseudoxanthomonas_japonensis	NA	Root Traits	Rosemary	NA	Rosmarinus officinalis	Lamiaceae	Salvia	No	Without stress	Root Microbes	Root zone	Medium Density	60-120 minutes	Sterilized media	90-180 days	7.1	0.69	NA	NA	NA	NA	NA	0.216223	0.00916774
7	Sharma_et_al_2021	Single	Bacteria	Proteobacteria	Gammaproteobacteria	Xanthomonadales	Xanthomonadaceae	Pseudoxanthomonas	Pseudoxanthomonas_japonensis	NA	Shoot Traits	Rosemary	NA	Rosmarinus officinalis	Lamiaceae	Salvia	No	Without stress	Root Microbes	Root zone	Medium Density	60-120 minutes	Sterilized media	90-180 days	7.1	0.69	NA	NA	NA	NA	NA	0.0966661	0.00568676
8	Adhikari_and_Pandey_2020	Single	Bacteria	Proteobacteria	Betaproteobacteria	Burkholderiales	Burkholderiaceae	Burkholderia	Burkholderia_sp	NA	Root Traits	Rice	NA	Oryza sativa	Poaceae	Oryza	No	Without stress	Root Microbes	Seed	Low Density	300+ minutes	Field Experiment	30-90 days	NA	NA	NA	NA	NA	NA	NA	0.305382	0.000964335
8	Adhikari_and_Pandey_2020	Single	Bacteria	Proteobacteria	Betaproteobacteria	Burkholderiales	Burkholderiaceae	Burkholderia	Burkholderia_sp	NA	Shoot Traits	Rice	NA	Oryza sativa	Poaceae	Oryza	No	Without stress	Root Microbes	Seed	Low Density	300+ minutes	Field Experiment	30-90 days	NA	NA	NA	NA	NA	NA	NA	0.57156	0.00377457
8	Adhikari_and_Pandey_2020	Single	Bacteria	Proteobacteria	Betaproteobacteria	Burkholderiales	Burkholderiaceae	Burkholderia	Burkholderia_sp	NA	Root Traits	Rice	NA	Oryza sativa	Poaceae	Oryza	No	Without stress	Root Microbes	Seed	Low Density	300+ minutes	Field Experiment	30-90 days	NA	NA	NA	NA	NA	NA	NA	1.83258	0.175211
8	Adhikari_and_Pandey_2020	Single	Bacteria	Proteobacteria	Betaproteobacteria	Burkholderiales	Burkholderiaceae	Burkholderia	Burkholderia_sp	NA	Shoot Traits	Rice	NA	Oryza sativa	Poaceae	Oryza	No	Without stress	Root Microbes	Seed	Low Density	300+ minutes	Field Experiment	30-90 days	NA	NA	NA	NA	NA	NA	NA	0.64355	0.0306109
8	Adhikari_and_Pandey_2020	Single	Bacteria	Proteobacteria	Betaproteobacteria	Burkholderiales	Burkholderiaceae	Burkholderia	Burkholderia_sp	NA	Overall Plant Growth Traits	Rice	NA	Oryza sativa	Poaceae	Oryza	No	Without stress	Root Microbes	Seed	Low Density	300+ minutes	Field Experiment	30-90 days	NA	NA	NA	NA	NA	NA	NA	1.13664	0.0568122
8	Adhikari_and_Pandey_2020	Single	Bacteria	Proteobacteria	Betaproteobacteria	Burkholderiales	Burkholderiaceae	Burkholderia	Burkholderia_sp	NA	Root Traits	Soybean	NA	Glycine max	Fabaceae	Glycine	No	Without stress	Root Microbes	Seed	Low Density	300+ minutes	Field Experiment	30-90 days	NA	NA	NA	NA	NA	NA	NA	0.897942	0.594767
8	Adhikari_and_Pandey_2020	Single	Bacteria	Proteobacteria	Betaproteobacteria	Burkholderiales	Burkholderiaceae	Burkholderia	Burkholderia_sp	NA	Shoot Traits	Soybean	NA	Glycine max	Fabaceae	Glycine	No	Without stress	Root Microbes	Seed	Low Density	300+ minutes	Field Experiment	30-90 days	NA	NA	NA	NA	NA	NA	NA	0.516929	0.0123136
8	Adhikari_and_Pandey_2020	Single	Bacteria	Proteobacteria	Betaproteobacteria	Burkholderiales	Burkholderiaceae	Burkholderia	Burkholderia_sp	NA	Root Traits	Soybean	NA	Glycine max	Fabaceae	Glycine	No	Without stress	Root Microbes	Seed	Low Density	300+ minutes	Field Experiment	30-90 days	NA	NA	NA	NA	NA	NA	NA	0.551177	0.0262227
8	Adhikari_and_Pandey_2020	Single	Bacteria	Proteobacteria	Betaproteobacteria	Burkholderiales	Burkholderiaceae	Burkholderia	Burkholderia_sp	NA	Shoot Traits	Soybean	NA	Glycine max	Fabaceae	Glycine	No	Without stress	Root Microbes	Seed	Low Density	300+ minutes	Field Experiment	30-90 days	NA	NA	NA	NA	NA	NA	NA	1.23676	0.0498067
8	Adhikari_and_Pandey_2020	Single	Bacteria	Proteobacteria	Betaproteobacteria	Burkholderiales	Burkholderiaceae	Burkholderia	Burkholderia_sp	NA	Overall Plant Growth Traits	Soybean	NA	Glycine max	Fabaceae	Glycine	No	Without stress	Root Microbes	Seed	Low Density	300+ minutes	Field Experiment	30-90 days	NA	NA	NA	NA	NA	NA	NA	0.709408	0.0378657
8	Adhikari_and_Pandey_2020	Single	Bacteria	Proteobacteria	Gammaproteobacteria	Enterobacterales	Enterobacteriaceae	Enterobacter	Enterobacter_spsp. JCM6051	NA	Root Traits	Rice	NA	Oryza sativa	Poaceae	Oryza	No	Without stress	Root Microbes	Seed	Low Density	300+ minutes	Field Experiment	30-90 days	NA	NA	NA	NA	NA	NA	NA	0.405465	0.000987812
8	Adhikari_and_Pandey_2020	Single	Bacteria	Proteobacteria	Gammaproteobacteria	Enterobacterales	Enterobacteriaceae	Enterobacter	Enterobacter_spsp. JCM6051	NA	Shoot Traits	Rice	NA	Oryza sativa	Poaceae	Oryza	No	Without stress	Root Microbes	Seed	Low Density	300+ minutes	Field Experiment	30-90 days	NA	NA	NA	NA	NA	NA	NA	0.65989	0.00656396
8	Adhikari_and_Pandey_2020	Single	Bacteria	Proteobacteria	Gammaproteobacteria	Enterobacterales	Enterobacteriaceae	Enterobacter	Enterobacter_spsp. JCM6051	NA	Root Traits	Rice	NA	Oryza sativa	Poaceae	Oryza	No	Without stress	Root Microbes	Seed	Low Density	300+ minutes	Field Experiment	30-90 days	NA	NA	NA	NA	NA	NA	NA	1.32176	0.191389
8	Adhikari_and_Pandey_2020	Single	Bacteria	Proteobacteria	Gammaproteobacteria	Enterobacterales	Enterobacteriaceae	Enterobacter	Enterobacter_spsp. JCM6051	NA	Shoot Traits	Rice	NA	Oryza sativa	Poaceae	Oryza	No	Without stress	Root Microbes	Seed	Low Density	300+ minutes	Field Experiment	30-90 days	NA	NA	NA	NA	NA	NA	NA	0.327213	0.0395354
8	Adhikari_and_Pandey_2020	Single	Bacteria	Proteobacteria	Gammaproteobacteria	Enterobacterales	Enterobacteriaceae	Enterobacter	Enterobacter_spsp. JCM6051	NA	Overall Plant Growth Traits	Rice	NA	Oryza sativa	Poaceae	Oryza	No	Without stress	Root Microbes	Seed	Low Density	300+ minutes	Field Experiment	30-90 days	NA	NA	NA	NA	NA	NA	NA	0.716137	0.0697083
8	Adhikari_and_Pandey_2020	Single	Bacteria	Proteobacteria	Gammaproteobacteria	Enterobacterales	Enterobacteriaceae	Enterobacter	Enterobacter_spsp. JCM6051	NA	Root Traits	Soybean	NA	Glycine max	Fabaceae	Glycine	No	Without stress	Root Microbes	Seed	Low Density	300+ minutes	Field Experiment	30-90 days	NA	NA	NA	NA	NA	NA	NA	1.05209	0.58923
8	Adhikari_and_Pandey_2020	Single	Bacteria	Proteobacteria	Gammaproteobacteria	Enterobacterales	Enterobacteriaceae	Enterobacter	Enterobacter_spsp. JCM6051	NA	Shoot Traits	Soybean	NA	Glycine max	Fabaceae	Glycine	No	Without stress	Root Microbes	Seed	Low Density	300+ minutes	Field Experiment	30-90 days	NA	NA	NA	NA	NA	NA	NA	0.596816	0.0110929
8	Adhikari_and_Pandey_2020	Single	Bacteria	Proteobacteria	Gammaproteobacteria	Enterobacterales	Enterobacteriaceae	Enterobacter	Enterobacter_spsp. JCM6051	NA	Root Traits	Soybean	NA	Glycine max	Fabaceae	Glycine	No	Without stress	Root Microbes	Seed	Low Density	300+ minutes	Field Experiment	30-90 days	NA	NA	NA	NA	NA	NA	NA	0.23484	0.0351471
8	Adhikari_and_Pandey_2020	Single	Bacteria	Proteobacteria	Gammaproteobacteria	Enterobacterales	Enterobacteriaceae	Enterobacter	Enterobacter_spsp. JCM6051	NA	Shoot Traits	Soybean	NA	Glycine max	Fabaceae	Glycine	No	Without stress	Root Microbes	Seed	Low Density	300+ minutes	Field Experiment	30-90 days	NA	NA	NA	NA	NA	NA	NA	1.02165	0.0187457
8	Adhikari_and_Pandey_2020	Single	Bacteria	Proteobacteria	Gammaproteobacteria	Enterobacterales	Enterobacteriaceae	Enterobacter	Enterobacter_spsp. JCM6051	NA	Overall Plant Growth Traits	Soybean	NA	Glycine max	Fabaceae	Glycine	No	Without stress	Root Microbes	Seed	Low Density	300+ minutes	Field Experiment	30-90 days	NA	NA	NA	NA	NA	NA	NA	0.463837	0.044836
9	Wang_et_al_2015	Single	Bacteria	Proteobacteria	Betaproteobacteria	Burkholderiales	Burkholderiaceae	Paraburkholderia	Burkholderia_phytofirmans	PsJN	Shoot Traits	Switchgrass	NA	Panicum virgatum	Poaceae	Panicum	Yes	Without stress	Commercial Microbes	Seedlings	Not Specified	1-30 minutes	Unsterilized media	90-180 days	NA	NA	NA	NA	NA	NA	NA	-0.147855	0.0055561
10	Zhao_et_al_2016	Single	Bacteria	Proteobacteria	Betaproteobacteria	Burkholderiales	Burkholderiaceae	Paraburkholderia	Burkholderia_phytofirmans	PsJN	Overall Plant Growth Traits	Arabidopsis	NA	Arabidopsis thaliana	Brassicaceae	Arabidopsis	Yes	Without stress	Commercial Microbes	Seed	Not Specified	1-30 minutes	Sterilized media	30-90 days	NA	NA	NA	NA	NA	NA	NA	0.258307	0.2
10	Zhao_et_al_2016	Single	Bacteria	Proteobacteria	Betaproteobacteria	Burkholderiales	Burkholderiaceae	Paraburkholderia	Burkholderia_phytofirmans	PsJN	Shoot Traits	Arabidopsis	NA	Arabidopsis thaliana	Brassicaceae	Arabidopsis	Yes	Without stress	Commercial Microbes	Seed	Not Specified	1-30 minutes	Sterilized media	30-90 days	NA	NA	NA	NA	NA	NA	NA	0.233017	0.2
11	Verma_et_al_2020	Single	Bacteria	Proteobacteria	Alphaproteobacteria	Hyphomicrobiales	Rhizobiaceae	Agrobacterium	Rhizobium_radiobacter	KY392996	Overall Plant Growth Traits	Wild_tamarind	NA	Leucaena leucocephala	Fabaceae	Leucaena	No	Without stress	Root Microbes	Root zone	Not Specified	60-120 minutes	Field Experiment	30-90 days	8.2	2024-08-04	52	97	0	0.02	0.62	0.635989	0.666667
11	Verma_et_al_2020	Single	Bacteria	Proteobacteria	Alphaproteobacteria	Hyphomicrobiales	Rhizobiaceae	Agrobacterium	Rhizobium_radiobacter	KY392996	Overall Plant Growth Traits	Wild_tamarind	NA	Leucaena leucocephala	Fabaceae	Leucaena	No	Without stress	Root Microbes	Root zone	Not Specified	60-120 minutes	Field Experiment	30-90 days	8.2	2024-08-04	52	97	0	0.02	0.62	0.732889	0.666667
11	Verma_et_al_2020	Single	Bacteria	Proteobacteria	Alphaproteobacteria	Hyphomicrobiales	Rhizobiaceae	Agrobacterium	Rhizobium_radiobacter	KY392996	Root Traits	Wild_tamarind	NA	Leucaena leucocephala	Fabaceae	Leucaena	No	Without stress	Root Microbes	Root zone	Not Specified	60-120 minutes	Field Experiment	30-90 days	8.2	2024-08-04	52	97	0	0.02	0.62	0.576868	0.666667
11	Verma_et_al_2020	Single	Bacteria	Proteobacteria	Alphaproteobacteria	Hyphomicrobiales	Rhizobiaceae	Agrobacterium	Rhizobium_radiobacter	KY392996	Overall Plant Growth Traits	Wild_tamarind	NA	Leucaena leucocephala	Fabaceae	Leucaena	No	Without stress	Root Microbes	Root zone	Not Specified	60-120 minutes	Field Experiment	30-90 days	8.2	2024-08-04	52	97	0	0.02	0.62	0.727325	0.666667
12	Vaishnav_et_al_2020	Single	Bacteria	Bacteroidetes	Sphingobacteriia	Sphingobacteriales	Sphingobacteriaceae	Sphingobacterium	Sphingobacterium_sp	NA	Shoot Traits	Tomato	Kashi_amrit	Solanum lycopersicum	Solanaceae	Solanum	Yes	Without stress	Soil Microbes	Seed	Medium Density	Not Specified	Sterilized media	7-30 days	NA	NA	NA	NA	NA	NA	NA	-0.119801	0.666667
12	Vaishnav_et_al_2020	Single	Bacteria	Bacteroidetes	Sphingobacteriia	Sphingobacteriales	Sphingobacteriaceae	Sphingobacterium	Sphingobacterium_sp	NA	Root Traits	Tomato	Kashi_amrit	Solanum lycopersicum	Solanaceae	Solanum	Yes	Without stress	Soil Microbes	Seed	Medium Density	Not Specified	Sterilized media	7-30 days	NA	NA	NA	NA	NA	NA	NA	0.152016	0.666667
13	Sun_and_Gao_2021	Single	Bacteria	Proteobacteria	Gammaproteobacteria	Enterobacterales	Erwiniaceae	Pantoea	Pantoea_agglomerans	KSC03	Shoot Traits	Astragalus	Mongholicus	Astragalus membranaceus	Fabaceae	Astragalus	Yes	Without stress	Root Microbes	Seed	Not Specified	60-120 minutes	Sterilized media	30-90 days	NA	NA	NA	NA	NA	NA	NA	0	0.666667
13	Sun_and_Gao_2021	Single	Bacteria	Proteobacteria	Gammaproteobacteria	Enterobacterales	Erwiniaceae	Pantoea	Pantoea_agglomerans	KSC03	Root Traits	Astragalus	Mongholicus	Astragalus membranaceus	Fabaceae	Astragalus	Yes	Without stress	Root Microbes	Seed	Not Specified	60-120 minutes	Sterilized media	30-90 days	NA	NA	NA	NA	NA	NA	NA	0	0.666667
14	He_et_al_2019	Single	Bacteria	Proteobacteria	Gammaproteobacteria	Pseudomonadales	Pseudomonadaceae	Pseudomonas	Pseudomonas_putida	Rs-198	Shoot Traits	Cayenne_pepper	NA	Capsicum annuum	Solanaceae	Capsicum	Yes	Without stress	Rhizosphere Microbes	Seedlings	Medium Density	Not Specified	Sterilized media	7-30 days	NA	NA	NA	NA	NA	NA	NA	0.532332	0.285714
14	He_et_al_2019	Single	Bacteria	Proteobacteria	Gammaproteobacteria	Pseudomonadales	Pseudomonadaceae	Pseudomonas	Pseudomonas_putida	Rs-198	Root Traits	Cayenne_pepper	NA	Capsicum annuum	Solanaceae	Capsicum	Yes	Without stress	Rhizosphere Microbes	Seedlings	Medium Density	Not Specified	Sterilized media	7-30 days	NA	NA	NA	NA	NA	NA	NA	0.445376	0.285714
15	Vijayabharathi_et_al_2018	Single	Bacteria	Actinobacteria	Actinomycetia	Streptomycetales	Streptomycetaceae	Streptomyces	Streptomyces_sp. ARR4	ARR4	Shoot Traits	Chickpea	JG31	Cicer arietinum	Fabaceae	Cicer	Yes	Without stress	Plant Endophytes (Not specified)	Seed	Medium Density	60-120 minutes	Sterilized media	30-90 days	NA	NA	NA	NA	NA	NA	NA	0.127994	0.00134439
15	Vijayabharathi_et_al_2018	Single	Bacteria	Actinobacteria	Actinomycetia	Streptomycetales	Streptomycetaceae	Streptomyces	Streptomyces_sp. ARR4	ARR4	Shoot Traits	Chickpea	JG32	Cicer arietinum	Fabaceae	Cicer	Yes	Without stress	Plant Endophytes (Not specified)	Seed	Medium Density	60-120 minutes	Sterilized media	30-90 days	NA	NA	NA	NA	NA	NA	NA	0	0.00510204
15	Vijayabharathi_et_al_2018	Single	Bacteria	Actinobacteria	Actinomycetia	Streptomycetales	Streptomycetaceae	Streptomyces	Streptomyces_sp. ARR4	ARR4	Shoot Traits	Chickpea	JG33	Cicer arietinum	Fabaceae	Cicer	Yes	Without stress	Plant Endophytes (Not specified)	Seed	Medium Density	60-120 minutes	Sterilized media	30-90 days	NA	NA	NA	NA	NA	NA	NA	0	0.00858766
15	Vijayabharathi_et_al_2018	Single	Bacteria	Actinobacteria	Actinomycetia	Streptomycetales	Streptomycetaceae	Streptomyces	Streptomyces_sp. ARR4	ARR4	Leaf Traits	Chickpea	JG34	Cicer arietinum	Fabaceae	Cicer	Yes	Without stress	Plant Endophytes (Not specified)	Seed	Medium Density	60-120 minutes	Sterilized media	30-90 days	NA	NA	NA	NA	NA	NA	NA	0.181234	0.00143049
15	Vijayabharathi_et_al_2018	Single	Bacteria	Actinobacteria	Actinomycetia	Streptomycetales	Streptomycetaceae	Streptomyces	Streptomyces_sp. ARR4	ARR4	Leaf Traits	Chickpea	JG35	Cicer arietinum	Fabaceae	Cicer	Yes	Without stress	Plant Endophytes (Not specified)	Seed	Medium Density	60-120 minutes	Sterilized media	30-90 days	NA	NA	NA	NA	NA	NA	NA	0.0444518	0.00189036
15	Vijayabharathi_et_al_2018	Single	Bacteria	Actinobacteria	Actinomycetia	Streptomycetales	Streptomycetaceae	Streptomyces	Streptomyces_sp. ARR4	ARR4	Root Traits	Chickpea	JG36	Cicer arietinum	Fabaceae	Cicer	Yes	Without stress	Plant Endophytes (Not specified)	Seed	Medium Density	60-120 minutes	Sterilized media	30-90 days	NA	NA	NA	NA	NA	NA	NA	0.071448	0.0249097
15	Vijayabharathi_et_al_2018	Single	Bacteria	Actinobacteria	Actinomycetia	Streptomycetales	Streptomycetaceae	Streptomyces	Streptomyces_sp. ARR4	ARR4	Root Traits	Chickpea	JG38	Cicer arietinum	Fabaceae	Cicer	Yes	Without stress	Plant Endophytes (Not specified)	Seed	Medium Density	60-120 minutes	Sterilized media	30-90 days	NA	NA	NA	NA	NA	NA	NA	-0.182322	0.0277778
15	Vijayabharathi_et_al_2018	Single	Bacteria	Actinobacteria	Actinomycetia	Streptomycetales	Streptomycetaceae	Streptomyces	Streptomyces_sp. ARR4	ARR4	Fruit Traits	Chickpea	JG40	Cicer arietinum	Fabaceae	Cicer	Yes	Without stress	Plant Endophytes (Not specified)	Seed	Medium Density	60-120 minutes	Sterilized media	30-90 days	NA	NA	NA	NA	NA	NA	NA	0.510826	0.0294785
15	Vijayabharathi_et_al_2018	Single	Bacteria	Actinobacteria	Actinomycetia	Streptomycetales	Streptomycetaceae	Streptomyces	Streptomyces_sp. AUR2	AUR2	Shoot Traits	Chickpea	JG11	Cicer arietinum	Fabaceae	Cicer	Yes	Without stress	Plant Endophytes (Not specified)	Seed	Medium Density	60-120 minutes	Sterilized media	30-90 days	NA	NA	NA	NA	NA	NA	NA	0.0660434	0.00342073
15	Vijayabharathi_et_al_2018	Single	Bacteria	Actinobacteria	Actinomycetia	Streptomycetales	Streptomycetaceae	Streptomyces	Streptomyces_sp. AUR2	AUR2	Shoot Traits	Chickpea	JG12	Cicer arietinum	Fabaceae	Cicer	Yes	Without stress	Plant Endophytes (Not specified)	Seed	Medium Density	60-120 minutes	Sterilized media	30-90 days	NA	NA	NA	NA	NA	NA	NA	-0.074108	0.00591716
15	Vijayabharathi_et_al_2018	Single	Bacteria	Actinobacteria	Actinomycetia	Streptomycetales	Streptomycetaceae	Streptomyces	Streptomyces_sp. AUR2	AUR2	Shoot Traits	Chickpea	JG13	Cicer arietinum	Fabaceae	Cicer	Yes	Without stress	Plant Endophytes (Not specified)	Seed	Medium Density	60-120 minutes	Sterilized media	30-90 days	NA	NA	NA	NA	NA	NA	NA	0.119059	0.0147128
15	Vijayabharathi_et_al_2018	Single	Bacteria	Actinobacteria	Actinomycetia	Streptomycetales	Streptomycetaceae	Streptomyces	Streptomyces_sp. AUR2	AUR2	Leaf Traits	Chickpea	JG14	Cicer arietinum	Fabaceae	Cicer	Yes	Without stress	Plant Endophytes (Not specified)	Seed	Medium Density	60-120 minutes	Sterilized media	30-90 days	NA	NA	NA	NA	NA	NA	NA	-0.188748	0.00677462
15	Vijayabharathi_et_al_2018	Single	Bacteria	Actinobacteria	Actinomycetia	Streptomycetales	Streptomycetaceae	Streptomyces	Streptomyces_sp. AUR2	AUR2	Leaf Traits	Chickpea	JG15	Cicer arietinum	Fabaceae	Cicer	Yes	Without stress	Plant Endophytes (Not specified)	Seed	Medium Density	60-120 minutes	Sterilized media	30-90 days	NA	NA	NA	NA	NA	NA	NA	-0.04652	0.00907029
15	Vijayabharathi_et_al_2018	Single	Bacteria	Actinobacteria	Actinomycetia	Streptomycetales	Streptomycetaceae	Streptomyces	Streptomyces_sp. AUR2	AUR2	Root Traits	Chickpea	JG16	Cicer arietinum	Fabaceae	Cicer	Yes	Without stress	Plant Endophytes (Not specified)	Seed	Medium Density	60-120 minutes	Sterilized media	30-90 days	NA	NA	NA	NA	NA	NA	NA	0.132058	0.0242184
15	Vijayabharathi_et_al_2018	Single	Bacteria	Actinobacteria	Actinomycetia	Streptomycetales	Streptomycetaceae	Streptomyces	Streptomyces_sp. AUR2	AUR2	Root Traits	Chickpea	JG18	Cicer arietinum	Fabaceae	Cicer	Yes	Without stress	Plant Endophytes (Not specified)	Seed	Medium Density	60-120 minutes	Sterilized media	30-90 days	NA	NA	NA	NA	NA	NA	NA	0	0.0555556
15	Vijayabharathi_et_al_2018	Single	Bacteria	Actinobacteria	Actinomycetia	Streptomycetales	Streptomycetaceae	Streptomyces	Streptomyces_sp. AUR2	AUR2	Fruit Traits	Chickpea	JG20	Cicer arietinum	Fabaceae	Cicer	Yes	Without stress	Plant Endophytes (Not specified)	Seed	Medium Density	60-120 minutes	Sterilized media	30-90 days	NA	NA	NA	NA	NA	NA	NA	0.322773	0.0280953
15	Vijayabharathi_et_al_2018	Single	Bacteria	Actinobacteria	Actinomycetia	Streptomycetales	Streptomycetaceae	Streptomyces	Streptomyces_sp. AUR4	AUR4	Shoot Traits	Chickpea	JG21	Cicer arietinum	Fabaceae	Cicer	Yes	Without stress	Plant Endophytes (Not specified)	Seed	Medium Density	60-120 minutes	Sterilized media	30-90 days	NA	NA	NA	NA	NA	NA	NA	0.172907	0.00121486
15	Vijayabharathi_et_al_2018	Single	Bacteria	Actinobacteria	Actinomycetia	Streptomycetales	Streptomycetaceae	Streptomyces	Streptomyces_sp. AUR4	AUR4	Shoot Traits	Chickpea	JG22	Cicer arietinum	Fabaceae	Cicer	Yes	Without stress	Plant Endophytes (Not specified)	Seed	Medium Density	60-120 minutes	Sterilized media	30-90 days	NA	NA	NA	NA	NA	NA	NA	0.0689929	0.00444444
15	Vijayabharathi_et_al_2018	Single	Bacteria	Actinobacteria	Actinomycetia	Streptomycetales	Streptomycetaceae	Streptomyces	Streptomyces_sp. AUR4	AUR4	Shoot Traits	Chickpea	JG23	Cicer arietinum	Fabaceae	Cicer	Yes	Without stress	Plant Endophytes (Not specified)	Seed	Medium Density	60-120 minutes	Sterilized media	30-90 days	NA	NA	NA	NA	NA	NA	NA	0.234572	0.00285769
15	Vijayabharathi_et_al_2018	Single	Bacteria	Actinobacteria	Actinomycetia	Streptomycetales	Streptomycetaceae	Streptomyces	Streptomyces_sp. AUR4	AUR4	Leaf Traits	Chickpea	JG24	Cicer arietinum	Fabaceae	Cicer	Yes	Without stress	Plant Endophytes (Not specified)	Seed	Medium Density	60-120 minutes	Sterilized media	30-90 days	NA	NA	NA	NA	NA	NA	NA	0.186169	0.00277611
15	Vijayabharathi_et_al_2018	Single	Bacteria	Actinobacteria	Actinomycetia	Streptomycetales	Streptomycetaceae	Streptomyces	Streptomyces_sp. AUR4	AUR4	Leaf Traits	Chickpea	JG25	Cicer arietinum	Fabaceae	Cicer	Yes	Without stress	Plant Endophytes (Not specified)	Seed	Medium Density	60-120 minutes	Sterilized media	30-90 days	NA	NA	NA	NA	NA	NA	NA	0.0444518	0.00756144
15	Vijayabharathi_et_al_2018	Single	Bacteria	Actinobacteria	Actinomycetia	Streptomycetales	Streptomycetaceae	Streptomyces	Streptomyces_sp. AUR4	AUR4	Root Traits	Chickpea	JG26	Cicer arietinum	Fabaceae	Cicer	Yes	Without stress	Plant Endophytes (Not specified)	Seed	Medium Density	60-120 minutes	Sterilized media	30-90 days	NA	NA	NA	NA	NA	NA	NA	0.0433102	0.0209867
15	Vijayabharathi_et_al_2018	Single	Bacteria	Actinobacteria	Actinomycetia	Streptomycetales	Streptomycetaceae	Streptomyces	Streptomyces_sp. AUR4	AUR4	Root Traits	Chickpea	JG28	Cicer arietinum	Fabaceae	Cicer	Yes	Without stress	Plant Endophytes (Not specified)	Seed	Medium Density	60-120 minutes	Sterilized media	30-90 days	NA	NA	NA	NA	NA	NA	NA	-0.182322	0.0677778
15	Vijayabharathi_et_al_2018	Single	Bacteria	Actinobacteria	Actinomycetia	Streptomycetales	Streptomycetaceae	Streptomyces	Streptomyces_sp. AUR4	AUR4	Fruit Traits	Chickpea	JG30	Cicer arietinum	Fabaceae	Cicer	Yes	Without stress	Plant Endophytes (Not specified)	Seed	Medium Density	60-120 minutes	Sterilized media	30-90 days	NA	NA	NA	NA	NA	NA	NA	0.356675	0.0190703
15	Vijayabharathi_et_al_2018	Consortium	Bacteria	Consortium	NA	NA	NA	NA	NA	NA	Shoot Traits	Chickpea	JG41	Cicer arietinum	Fabaceae	Cicer	Yes	Without stress	Plant Endophytes (Not specified)	Seed	Medium Density	60-120 minutes	Sterilized media	30-90 days	NA	NA	NA	NA	NA	NA	NA	0.0547011	0.00139368
15	Vijayabharathi_et_al_2018	Consortium	Bacteria	Consortium	NA	NA	NA	NA	NA	NA	Shoot Traits	Chickpea	JG42	Cicer arietinum	Fabaceae	Cicer	Yes	Without stress	Plant Endophytes (Not specified)	Seed	Medium Density	60-120 minutes	Sterilized media	30-90 days	NA	NA	NA	NA	NA	NA	NA	0	0.00510204
15	Vijayabharathi_et_al_2018	Consortium	Bacteria	Consortium	NA	NA	NA	NA	NA	NA	Shoot Traits	Chickpea	JG43	Cicer arietinum	Fabaceae	Cicer	Yes	Without stress	Plant Endophytes (Not specified)	Seed	Medium Density	60-120 minutes	Sterilized media	30-90 days	NA	NA	NA	NA	NA	NA	NA	0.0984401	0.00743073
15	Vijayabharathi_et_al_2018	Consortium	Bacteria	Consortium	NA	NA	NA	NA	NA	NA	Leaf Traits	Chickpea	JG44	Cicer arietinum	Fabaceae	Cicer	Yes	Without stress	Plant Endophytes (Not specified)	Seed	Medium Density	60-120 minutes	Sterilized media	30-90 days	NA	NA	NA	NA	NA	NA	NA	0.0620889	0.00958144
15	Vijayabharathi_et_al_2018	Consortium	Bacteria	Consortium	NA	NA	NA	NA	NA	NA	Leaf Traits	Chickpea	JG45	Cicer arietinum	Fabaceae	Cicer	Yes	Without stress	Plant Endophytes (Not specified)	Seed	Medium Density	60-120 minutes	Sterilized media	30-90 days	NA	NA	NA	NA	NA	NA	NA	0	0.00206612
15	Vijayabharathi_et_al_2018	Consortium	Bacteria	Consortium	NA	NA	NA	NA	NA	NA	Root Traits	Chickpea	JG46	Cicer arietinum	Fabaceae	Cicer	Yes	Without stress	Plant Endophytes (Not specified)	Seed	Medium Density	60-120 minutes	Sterilized media	30-90 days	NA	NA	NA	NA	NA	NA	NA	0.0730815	0.0253674
15	Vijayabharathi_et_al_2018	Consortium	Bacteria	Consortium	NA	NA	NA	NA	NA	NA	Root Traits	Chickpea	JG48	Cicer arietinum	Fabaceae	Cicer	Yes	Without stress	Plant Endophytes (Not specified)	Seed	Medium Density	60-120 minutes	Sterilized media	30-90 days	NA	NA	NA	NA	NA	NA	NA	-0.182322	0.0277778
15	Vijayabharathi_et_al_2018	Consortium	Bacteria	Consortium	NA	NA	NA	NA	NA	NA	Fruit Traits	Chickpea	JG50	Cicer arietinum	Fabaceae	Cicer	Yes	Without stress	Plant Endophytes (Not specified)	Seed	Medium Density	60-120 minutes	Sterilized media	30-90 days	NA	NA	NA	NA	NA	NA	NA	0.287682	0.0205499
16	Mishra_et_al_2018	Single	Bacteria	Firmicutes	Bacilli	Bacillales	Bacillaceae	Bacillus	Bacillus_amyloliquefaciens	NA	Shoot Traits	Ashwagandha	Dunal	Withania somnifera	Solanaceae	Withania	Yes	Without stress	Commercial Microbes	Seed	Medium Density	Not Specified	Unsterilized media	90-180 days	NA	NA	NA	NA	NA	NA	NA	0.234616	0.00180886
16	Mishra_et_al_2018	Single	Bacteria	Firmicutes	Bacilli	Bacillales	Bacillaceae	Bacillus	Bacillus_amyloliquefaciens	NA	Root Traits	Ashwagandha	Dunal	Withania somnifera	Solanaceae	Withania	Yes	Without stress	Commercial Microbes	Seed	Medium Density	Not Specified	Unsterilized media	90-180 days	NA	NA	NA	NA	NA	NA	NA	0.517943	0.0216787
16	Mishra_et_al_2018	Single	Bacteria	Firmicutes	Bacilli	Bacillales	Bacillaceae	Bacillus	Bacillus_amyloliquefaciens	NA	Overall Plant Growth Traits	Ashwagandha	Dunal	Withania somnifera	Solanaceae	Withania	Yes	Without stress	Commercial Microbes	Seed	Medium Density	Not Specified	Unsterilized media	90-180 days	NA	NA	NA	NA	NA	NA	NA	0.202608	0.00419497
16	Mishra_et_al_2018	Single	Bacteria	Firmicutes	Bacilli	Bacillales	Bacillaceae	Bacillus	Bacillus_amyloliquefaciens	NA	Overall Plant Growth Traits	Ashwagandha	Dunal	Withania somnifera	Solanaceae	Withania	Yes	Without stress	Commercial Microbes	Seed	Medium Density	Not Specified	Unsterilized media	90-180 days	NA	NA	NA	NA	NA	NA	NA	0.159673	1.68289
16	Mishra_et_al_2018	Single	Bacteria	Proteobacteria	Gammaproteobacteria	Pseudomonadales	Pseudomonadaceae	Pseudomonas	Pseudomonas_fluorescens	NA	Shoot Traits	Ashwagandha	Dunal	Withania somnifera	Solanaceae	Withania	Yes	Without stress	Commercial Microbes	Seed	Medium Density	Not Specified	Unsterilized media	90-180 days	NA	NA	NA	NA	NA	NA	NA	0.147259	0.0015571
16	Mishra_et_al_2018	Single	Bacteria	Proteobacteria	Gammaproteobacteria	Pseudomonadales	Pseudomonadaceae	Pseudomonas	Pseudomonas_fluorescens	NA	Root Traits	Ashwagandha	Dunal	Withania somnifera	Solanaceae	Withania	Yes	Without stress	Commercial Microbes	Seed	Medium Density	Not Specified	Unsterilized media	90-180 days	NA	NA	NA	NA	NA	NA	NA	0.208755	0.0395757
16	Mishra_et_al_2018	Single	Bacteria	Proteobacteria	Gammaproteobacteria	Pseudomonadales	Pseudomonadaceae	Pseudomonas	Pseudomonas_fluorescens	NA	Overall Plant Growth Traits	Ashwagandha	Dunal	Withania somnifera	Solanaceae	Withania	Yes	Without stress	Commercial Microbes	Seed	Medium Density	Not Specified	Unsterilized media	90-180 days	NA	NA	NA	NA	NA	NA	NA	0.0882131	0.00407774
16	Mishra_et_al_2018	Single	Bacteria	Proteobacteria	Gammaproteobacteria	Pseudomonadales	Pseudomonadaceae	Pseudomonas	Pseudomonas_fluorescens	NA	Overall Plant Growth Traits	Ashwagandha	Dunal	Withania somnifera	Solanaceae	Withania	Yes	Without stress	Commercial Microbes	Seed	Medium Density	Not Specified	Unsterilized media	90-180 days	NA	NA	NA	NA	NA	NA	NA	0.0983593	0.118773
16	Mishra_et_al_2018	Consortium	Bacteria	Consortium	NA	NA	NA	NA	NA	NA	Shoot Traits	Ashwagandha	Dunal	Withania somnifera	Solanaceae	Withania	Yes	Without stress	Commercial Microbes	Seed	Medium Density	Not Specified	Unsterilized media	90-180 days	NA	NA	NA	NA	NA	NA	NA	0.304369	0.00169914
16	Mishra_et_al_2018	Consortium	Bacteria	Consortium	NA	NA	NA	NA	NA	NA	Root Traits	Ashwagandha	Dunal	Withania somnifera	Solanaceae	Withania	Yes	Without stress	Commercial Microbes	Seed	Medium Density	Not Specified	Unsterilized media	90-180 days	NA	NA	NA	NA	NA	NA	NA	0.528525	0.0259424
16	Mishra_et_al_2018	Consortium	Bacteria	Consortium	NA	NA	NA	NA	NA	NA	Overall Plant Growth Traits	Ashwagandha	Dunal	Withania somnifera	Solanaceae	Withania	Yes	Without stress	Commercial Microbes	Seed	Medium Density	Not Specified	Unsterilized media	90-180 days	NA	NA	NA	NA	NA	NA	NA	0.435134	0.00249327
16	Mishra_et_al_2018	Consortium	Bacteria	Consortium	NA	NA	NA	NA	NA	NA	Overall Plant Growth Traits	Ashwagandha	Dunal	Withania somnifera	Solanaceae	Withania	Yes	Without stress	Commercial Microbes	Seed	Medium Density	Not Specified	Unsterilized media	90-180 days	NA	NA	NA	NA	NA	NA	NA	0.453394	0.0608351
17	Singh_and_Gaur_2017	Single	Bacteria	Actinobacteria	Actinomycetia	Streptomycetales	Streptomycetaceae	Streptomyces	Streptomyces_collinus	SP8	Overall Plant Growth Traits	Chickpea	NA	Cicer arietinum	Fabaceae	Cicer	Yes	With stress	Commercial Microbes	Seed	Medium Density	120-300 minutes	Sterilized media	30-90 days	NA	NA	NA	NA	NA	NA	NA	0.275653	0.0398688
17	Singh_and_Gaur_2017	Single	Bacteria	Actinobacteria	Actinomycetia	Streptomycetales	Streptomycetaceae	Streptomyces	Streptomyces_collinus	SP8	Overall Plant Growth Traits	Chickpea	NA	Cicer arietinum	Fabaceae	Cicer	Yes	With stress	Commercial Microbes	Seed	Medium Density	120-300 minutes	Sterilized media	30-90 days	NA	NA	NA	NA	NA	NA	NA	0.706726	0.0193226
17	Singh_and_Gaur_2017	Single	Bacteria	Actinobacteria	Actinomycetia	Streptomycetales	Streptomycetaceae	Streptomyces	Streptomyces_collinus	SP8	Seeds Traits	Chickpea	NA	Cicer arietinum	Fabaceae	Cicer	Yes	With stress	Commercial Microbes	Seed	Medium Density	120-300 minutes	Sterilized media	30-90 days	NA	NA	NA	NA	NA	NA	NA	0.838684	0.0388944
17	Singh_and_Gaur_2017	Single	Bacteria	Actinobacteria	Actinomycetia	Streptomycetales	Streptomycetaceae	Streptomyces	Streptomyces_diastaticus	SP2	Overall Plant Growth Traits	Chickpea	NA	Cicer arietinum	Fabaceae	Cicer	Yes	With stress	Commercial Microbes	Seed	Medium Density	120-300 minutes	Sterilized media	30-90 days	NA	NA	NA	NA	NA	NA	NA	0.24618	0.0426037
17	Singh_and_Gaur_2017	Single	Bacteria	Actinobacteria	Actinomycetia	Streptomycetales	Streptomycetaceae	Streptomyces	Streptomyces_diastaticus	SP2	Overall Plant Growth Traits	Chickpea	NA	Cicer arietinum	Fabaceae	Cicer	Yes	With stress	Commercial Microbes	Seed	Medium Density	120-300 minutes	Sterilized media	30-90 days	NA	NA	NA	NA	NA	NA	NA	0.483101	0.0257204
17	Singh_and_Gaur_2017	Single	Bacteria	Actinobacteria	Actinomycetia	Streptomycetales	Streptomycetaceae	Streptomyces	Streptomyces_diastaticus	SP2	Seeds Traits	Chickpea	NA	Cicer arietinum	Fabaceae	Cicer	Yes	With stress	Commercial Microbes	Seed	Medium Density	120-300 minutes	Sterilized media	30-90 days	NA	NA	NA	NA	NA	NA	NA	0.916666	0.0372141
17	Singh_and_Gaur_2017	Single	Bacteria	Actinobacteria	Actinomycetia	Streptomycetales	Streptomycetaceae	Streptomyces	Streptomyces_fradiae	SP4	Overall Plant Growth Traits	Chickpea	NA	Cicer arietinum	Fabaceae	Cicer	Yes	With stress	Commercial Microbes	Seed	Medium Density	120-300 minutes	Sterilized media	30-90 days	NA	NA	NA	NA	NA	NA	NA	0.17066	0.0448403
17	Singh_and_Gaur_2017	Single	Bacteria	Actinobacteria	Actinomycetia	Streptomycetales	Streptomycetaceae	Streptomyces	Streptomyces_fradiae	SP4	Overall Plant Growth Traits	Chickpea	NA	Cicer arietinum	Fabaceae	Cicer	Yes	With stress	Commercial Microbes	Seed	Medium Density	120-300 minutes	Sterilized media	30-90 days	NA	NA	NA	NA	NA	NA	NA	0.441275	0.00556524
17	Singh_and_Gaur_2017	Single	Bacteria	Actinobacteria	Actinomycetia	Streptomycetales	Streptomycetaceae	Streptomyces	Streptomyces_fradiae	SP4	Seeds Traits	Chickpea	NA	Cicer arietinum	Fabaceae	Cicer	Yes	With stress	Commercial Microbes	Seed	Medium Density	120-300 minutes	Sterilized media	30-90 days	NA	NA	NA	NA	NA	NA	NA	0.838684	0.0302118
17	Singh_and_Gaur_2017	Single	Bacteria	Actinobacteria	Actinomycetia	Streptomycetales	Streptomycetaceae	Streptomyces	Streptomyces_griseus	SP12	Overall Plant Growth Traits	Chickpea	NA	Cicer arietinum	Fabaceae	Cicer	Yes	With stress	Commercial Microbes	Seed	Medium Density	120-300 minutes	Sterilized media	30-90 days	NA	NA	NA	NA	NA	NA	NA	0.591163	0.0378698
17	Singh_and_Gaur_2017	Single	Bacteria	Actinobacteria	Actinomycetia	Streptomycetales	Streptomycetaceae	Streptomyces	Streptomyces_griseus	SP12	Overall Plant Growth Traits	Chickpea	NA	Cicer arietinum	Fabaceae	Cicer	Yes	With stress	Commercial Microbes	Seed	Medium Density	120-300 minutes	Sterilized media	30-90 days	NA	NA	NA	NA	NA	NA	NA	0.903712	0.0128089
17	Singh_and_Gaur_2017	Single	Bacteria	Actinobacteria	Actinomycetia	Streptomycetales	Streptomycetaceae	Streptomyces	Streptomyces_griseus	SP12	Seeds Traits	Chickpea	NA	Cicer arietinum	Fabaceae	Cicer	Yes	With stress	Commercial Microbes	Seed	Medium Density	120-300 minutes	Sterilized media	30-90 days	NA	NA	NA	NA	NA	NA	NA	1.23519	0.0394035
17	Singh_and_Gaur_2017	Single	Bacteria	Actinobacteria	Actinomycetia	Streptomycetales	Streptomycetaceae	Streptomyces	Streptomyces_olivochromogenes	SP5	Overall Plant Growth Traits	Chickpea	NA	Cicer arietinum	Fabaceae	Cicer	Yes	With stress	Commercial Microbes	Seed	Medium Density	120-300 minutes	Sterilized media	30-90 days	NA	NA	NA	NA	NA	NA	NA	0.457425	0.0392681
17	Singh_and_Gaur_2017	Single	Bacteria	Actinobacteria	Actinomycetia	Streptomycetales	Streptomycetaceae	Streptomyces	Streptomyces_olivochromogenes	SP5	Overall Plant Growth Traits	Chickpea	NA	Cicer arietinum	Fabaceae	Cicer	Yes	With stress	Commercial Microbes	Seed	Medium Density	120-300 minutes	Sterilized media	30-90 days	NA	NA	NA	NA	NA	NA	NA	0.499828	0.0877224
17	Singh_and_Gaur_2017	Single	Bacteria	Actinobacteria	Actinomycetia	Streptomycetales	Streptomycetaceae	Streptomyces	Streptomyces_olivochromogenes	SP5	Seeds Traits	Chickpea	NA	Cicer arietinum	Fabaceae	Cicer	Yes	With stress	Commercial Microbes	Seed	Medium Density	120-300 minutes	Sterilized media	30-90 days	NA	NA	NA	NA	NA	NA	NA	0.965706	0.0340065
17	Singh_and_Gaur_2017	Single	Bacteria	Actinobacteria	Actinomycetia	Streptomycetales	Streptomycetaceae	Streptomyces	Streptomyces_ossamyceticus	SP10	Overall Plant Growth Traits	Chickpea	NA	Cicer arietinum	Fabaceae	Cicer	Yes	With stress	Commercial Microbes	Seed	Medium Density	120-300 minutes	Sterilized media	30-90 days	NA	NA	NA	NA	NA	NA	NA	0.21441	0.045534
17	Singh_and_Gaur_2017	Single	Bacteria	Actinobacteria	Actinomycetia	Streptomycetales	Streptomycetaceae	Streptomyces	Streptomyces_ossamyceticus	SP10	Overall Plant Growth Traits	Chickpea	NA	Cicer arietinum	Fabaceae	Cicer	Yes	With stress	Commercial Microbes	Seed	Medium Density	120-300 minutes	Sterilized media	30-90 days	NA	NA	NA	NA	NA	NA	NA	0.41066	0.026556
17	Singh_and_Gaur_2017	Single	Bacteria	Actinobacteria	Actinomycetia	Streptomycetales	Streptomycetaceae	Streptomyces	Streptomyces_ossamyceticus	SP10	Seeds Traits	Chickpea	NA	Cicer arietinum	Fabaceae	Cicer	Yes	With stress	Commercial Microbes	Seed	Medium Density	120-300 minutes	Sterilized media	30-90 days	NA	NA	NA	NA	NA	NA	NA	1.17909	0.0365452
18	El-Esawi_et_al_2020	Single	Bacteria	Proteobacteria	Gammaproteobacteria	Enterobacterales	Yersiniaceae	Serratia	Serratia_marcescens	BM1	Root Traits	Soybean	Giza36	Glycine max	Fabaceae	Glycine	Yes	With stress	Rhizosphere Microbes	Seedlings	Medium Density	1-30 minutes	Unsterilized media	30-90 days	NA	NA	NA	NA	NA	NA	NA	0.103436	0.0102836
18	El-Esawi_et_al_2020	Single	Bacteria	Proteobacteria	Gammaproteobacteria	Enterobacterales	Yersiniaceae	Serratia	Serratia_marcescens	BM1	Root Traits	Soybean	Giza38	Glycine max	Fabaceae	Glycine	Yes	With stress	Rhizosphere Microbes	Seedlings	Medium Density	1-30 minutes	Unsterilized media	30-90 days	NA	NA	NA	NA	NA	NA	NA	0.132425	0.0184473
18	El-Esawi_et_al_2020	Single	Bacteria	Proteobacteria	Gammaproteobacteria	Enterobacterales	Yersiniaceae	Serratia	Serratia_marcescens	BM1	Root Traits	Soybean	Giza40	Glycine max	Fabaceae	Glycine	Yes	With stress	Rhizosphere Microbes	Seedlings	Medium Density	1-30 minutes	Unsterilized media	30-90 days	NA	NA	NA	NA	NA	NA	NA	0.157629	0.0301564
18	El-Esawi_et_al_2020	Single	Bacteria	Proteobacteria	Gammaproteobacteria	Enterobacterales	Yersiniaceae	Serratia	Serratia_marcescens	BM1	Root Traits	Soybean	Giza42	Glycine max	Fabaceae	Glycine	Yes	With stress	Rhizosphere Microbes	Seedlings	Medium Density	1-30 minutes	Unsterilized media	30-90 days	NA	NA	NA	NA	NA	NA	NA	0.0972989	0.00541758
18	El-Esawi_et_al_2020	Single	Bacteria	Proteobacteria	Gammaproteobacteria	Enterobacterales	Yersiniaceae	Serratia	Serratia_marcescens	BM1	Root Traits	Soybean	Giza44	Glycine max	Fabaceae	Glycine	Yes	With stress	Rhizosphere Microbes	Seedlings	Medium Density	1-30 minutes	Unsterilized media	30-90 days	NA	NA	NA	NA	NA	NA	NA	0.185717	0.00956573
18	El-Esawi_et_al_2020	Single	Bacteria	Proteobacteria	Gammaproteobacteria	Enterobacterales	Yersiniaceae	Serratia	Serratia_marcescens	BM1	Root Traits	Soybean	Giza46	Glycine max	Fabaceae	Glycine	Yes	With stress	Rhizosphere Microbes	Seedlings	Medium Density	1-30 minutes	Unsterilized media	30-90 days	NA	NA	NA	NA	NA	NA	NA	0.232932	0.0232715
18	El-Esawi_et_al_2020	Single	Bacteria	Proteobacteria	Gammaproteobacteria	Enterobacterales	Yersiniaceae	Serratia	Serratia_marcescens	BM1	Shoot Traits	Soybean	Giza48	Glycine max	Fabaceae	Glycine	Yes	With stress	Rhizosphere Microbes	Seedlings	Medium Density	1-30 minutes	Unsterilized media	30-90 days	NA	NA	NA	NA	NA	NA	NA	0.0652823	0.00662424
18	El-Esawi_et_al_2020	Single	Bacteria	Proteobacteria	Gammaproteobacteria	Enterobacterales	Yersiniaceae	Serratia	Serratia_marcescens	BM1	Shoot Traits	Soybean	Giza50	Glycine max	Fabaceae	Glycine	Yes	With stress	Rhizosphere Microbes	Seedlings	Medium Density	1-30 minutes	Unsterilized media	30-90 days	NA	NA	NA	NA	NA	NA	NA	0.168821	0.0108841
18	El-Esawi_et_al_2020	Single	Bacteria	Proteobacteria	Gammaproteobacteria	Enterobacterales	Yersiniaceae	Serratia	Serratia_marcescens	BM1	Shoot Traits	Soybean	Giza52	Glycine max	Fabaceae	Glycine	Yes	With stress	Rhizosphere Microbes	Seedlings	Medium Density	1-30 minutes	Unsterilized media	30-90 days	NA	NA	NA	NA	NA	NA	NA	0.242313	0.029628
18	El-Esawi_et_al_2020	Single	Bacteria	Proteobacteria	Gammaproteobacteria	Enterobacterales	Yersiniaceae	Serratia	Serratia_marcescens	BM1	Shoot Traits	Soybean	Giza54	Glycine max	Fabaceae	Glycine	Yes	With stress	Rhizosphere Microbes	Seedlings	Medium Density	1-30 minutes	Unsterilized media	30-90 days	NA	NA	NA	NA	NA	NA	NA	0.0787809	0.0103917
18	El-Esawi_et_al_2020	Single	Bacteria	Proteobacteria	Gammaproteobacteria	Enterobacterales	Yersiniaceae	Serratia	Serratia_marcescens	BM1	Shoot Traits	Soybean	Giza56	Glycine max	Fabaceae	Glycine	Yes	With stress	Rhizosphere Microbes	Seedlings	Medium Density	1-30 minutes	Unsterilized media	30-90 days	NA	NA	NA	NA	NA	NA	NA	0.128478	0.0151125
18	El-Esawi_et_al_2020	Single	Bacteria	Proteobacteria	Gammaproteobacteria	Enterobacterales	Yersiniaceae	Serratia	Serratia_marcescens	BM1	Shoot Traits	Soybean	Giza58	Glycine max	Fabaceae	Glycine	Yes	With stress	Rhizosphere Microbes	Seedlings	Medium Density	1-30 minutes	Unsterilized media	30-90 days	NA	NA	NA	NA	NA	NA	NA	0.177983	0.0549623
19	Zhang_et_al_2020	Single	Bacteria	Proteobacteria	Gammaproteobacteria	Pseudomonadales	Pseudomonadaceae	Pseudomonas	Pseudomonas_lini	NA	Overall Plant Growth Traits	Jujube	NA	Ziziphus jujuba	Rhamnaceae	Ziziphus	No	With stress	Rhizosphere Microbes	Root zone	Medium Density	Not Specified	Sterilized media	7-30 days	7.82	NA	NA	0.01	0.04	NA	1.11	0.381541	0.00232408
19	Zhang_et_al_2020	Single	Bacteria	Proteobacteria	Gammaproteobacteria	Pseudomonadales	Pseudomonadaceae	Pseudomonas	Pseudomonas_lini	NA	Shoot Traits	Jujube	NA	Ziziphus jujuba	Rhamnaceae	Ziziphus	No	With stress	Rhizosphere Microbes	Root zone	Medium Density	Not Specified	Sterilized media	7-30 days	7.82	NA	NA	0.01	0.04	NA	1.11	0.134801	0.000378151
19	Zhang_et_al_2020	Single	Bacteria	Proteobacteria	Gammaproteobacteria	Pseudomonadales	Pseudomonadaceae	Pseudomonas	Pseudomonas_lini	NA	Root Traits	Jujube	NA	Ziziphus jujuba	Rhamnaceae	Ziziphus	No	With stress	Rhizosphere Microbes	Root zone	Medium Density	Not Specified	Sterilized media	7-30 days	7.82	NA	NA	0.01	0.04	NA	1.11	0.134635	0.000345295
19	Zhang_et_al_2020	Single	Bacteria	Proteobacteria	Gammaproteobacteria	Pseudomonadales	Pseudomonadaceae	Pseudomonas	Pseudomonas_lini	NA	Overall Plant Growth Traits	Jujube	NA	Ziziphus jujuba	Rhamnaceae	Ziziphus	No	With stress	Rhizosphere Microbes	Root zone	Medium Density	Not Specified	Sterilized media	7-30 days	7.82	NA	NA	0.01	0.04	NA	1.11	0.334048	0.00112153
19	Zhang_et_al_2020	Single	Bacteria	Proteobacteria	Gammaproteobacteria	Pseudomonadales	Pseudomonadaceae	Pseudomonas	Pseudomonas_lini	NA	Shoot Traits	Jujube	NA	Ziziphus jujuba	Rhamnaceae	Ziziphus	No	With stress	Rhizosphere Microbes	Root zone	Medium Density	Not Specified	Sterilized media	7-30 days	7.82	NA	NA	0.01	0.04	NA	1.11	0.26812	0.000303372
19	Zhang_et_al_2020	Single	Bacteria	Proteobacteria	Gammaproteobacteria	Pseudomonadales	Pseudomonadaceae	Pseudomonas	Pseudomonas_lini	NA	Root Traits	Jujube	NA	Ziziphus jujuba	Rhamnaceae	Ziziphus	No	With stress	Rhizosphere Microbes	Root zone	Medium Density	Not Specified	Sterilized media	7-30 days	7.82	NA	NA	0.01	0.04	NA	1.11	0.178824	0.000708879
19	Zhang_et_al_2020	Single	Bacteria	Proteobacteria	Gammaproteobacteria	Pseudomonadales	Pseudomonadaceae	Pseudomonas	Pseudomonas_lini	NA	Overall Plant Growth Traits	Jujube	NA	Ziziphus jujuba	Rhamnaceae	Ziziphus	No	With stress	Rhizosphere Microbes	Root zone	Medium Density	Not Specified	Sterilized media	7-30 days	7.82	NA	NA	0.01	0.04	NA	1.11	0.439951	0.00405297
19	Zhang_et_al_2020	Single	Bacteria	Proteobacteria	Gammaproteobacteria	Pseudomonadales	Pseudomonadaceae	Pseudomonas	Pseudomonas_lini	NA	Shoot Traits	Jujube	NA	Ziziphus jujuba	Rhamnaceae	Ziziphus	No	With stress	Rhizosphere Microbes	Root zone	Medium Density	Not Specified	Sterilized media	7-30 days	7.82	NA	NA	0.01	0.04	NA	1.11	0.483214	0.00187877
19	Zhang_et_al_2020	Single	Bacteria	Proteobacteria	Gammaproteobacteria	Pseudomonadales	Pseudomonadaceae	Pseudomonas	Pseudomonas_lini	NA	Root Traits	Jujube	NA	Ziziphus jujuba	Rhamnaceae	Ziziphus	No	With stress	Rhizosphere Microbes	Root zone	Medium Density	Not Specified	Sterilized media	7-30 days	7.82	NA	NA	0.01	0.04	NA	1.11	0.35056	0.000281808
19	Zhang_et_al_2020	Single	Bacteria	Proteobacteria	Gammaproteobacteria	Enterobacterales	Yersiniaceae	Serratia	Serratia_plymuthica	NA	Overall Plant Growth Traits	Jujube	NA	Ziziphus jujuba	Rhamnaceae	Ziziphus	No	With stress	Rhizosphere Microbes	Root zone	Medium Density	Not Specified	Sterilized media	7-30 days	7.82	NA	NA	0.01	0.04	NA	1.11	0.272136	0.00274512
19	Zhang_et_al_2020	Single	Bacteria	Proteobacteria	Gammaproteobacteria	Enterobacterales	Yersiniaceae	Serratia	Serratia_plymuthica	NA	Shoot Traits	Jujube	NA	Ziziphus jujuba	Rhamnaceae	Ziziphus	No	With stress	Rhizosphere Microbes	Root zone	Medium Density	Not Specified	Sterilized media	7-30 days	7.82	NA	NA	0.01	0.04	NA	1.11	0.105248	0.000500272
19	Zhang_et_al_2020	Single	Bacteria	Proteobacteria	Gammaproteobacteria	Enterobacterales	Yersiniaceae	Serratia	Serratia_plymuthica	NA	Root Traits	Jujube	NA	Ziziphus jujuba	Rhamnaceae	Ziziphus	No	With stress	Rhizosphere Microbes	Root zone	Medium Density	Not Specified	Sterilized media	7-30 days	7.82	NA	NA	0.01	0.04	NA	1.11	0.0940115	0.000407498
19	Zhang_et_al_2020	Single	Bacteria	Proteobacteria	Gammaproteobacteria	Enterobacterales	Yersiniaceae	Serratia	Serratia_plymuthica	NA	Overall Plant Growth Traits	Jujube	NA	Ziziphus jujuba	Rhamnaceae	Ziziphus	No	With stress	Rhizosphere Microbes	Root zone	Medium Density	Not Specified	Sterilized media	7-30 days	7.82	NA	NA	0.01	0.04	NA	1.11	0.279812	0.00182705
19	Zhang_et_al_2020	Single	Bacteria	Proteobacteria	Gammaproteobacteria	Enterobacterales	Yersiniaceae	Serratia	Serratia_plymuthica	NA	Shoot Traits	Jujube	NA	Ziziphus jujuba	Rhamnaceae	Ziziphus	No	With stress	Rhizosphere Microbes	Root zone	Medium Density	Not Specified	Sterilized media	7-30 days	7.82	NA	NA	0.01	0.04	NA	1.11	0.246159	0.00023608
19	Zhang_et_al_2020	Single	Bacteria	Proteobacteria	Gammaproteobacteria	Enterobacterales	Yersiniaceae	Serratia	Serratia_plymuthica	NA	Root Traits	Jujube	NA	Ziziphus jujuba	Rhamnaceae	Ziziphus	No	With stress	Rhizosphere Microbes	Root zone	Medium Density	Not Specified	Sterilized media	7-30 days	7.82	NA	NA	0.01	0.04	NA	1.11	0.164344	0.000613957
19	Zhang_et_al_2020	Single	Bacteria	Proteobacteria	Gammaproteobacteria	Enterobacterales	Yersiniaceae	Serratia	Serratia_plymuthica	NA	Overall Plant Growth Traits	Jujube	NA	Ziziphus jujuba	Rhamnaceae	Ziziphus	No	With stress	Rhizosphere Microbes	Root zone	Medium Density	Not Specified	Sterilized media	7-30 days	7.82	NA	NA	0.01	0.04	NA	1.11	0.403358	0.00352696
19	Zhang_et_al_2020	Single	Bacteria	Proteobacteria	Gammaproteobacteria	Enterobacterales	Yersiniaceae	Serratia	Serratia_plymuthica	NA	Shoot Traits	Jujube	NA	Ziziphus jujuba	Rhamnaceae	Ziziphus	No	With stress	Rhizosphere Microbes	Root zone	Medium Density	Not Specified	Sterilized media	7-30 days	7.82	NA	NA	0.01	0.04	NA	1.11	0.428677	0.0020158
19	Zhang_et_al_2020	Single	Bacteria	Proteobacteria	Gammaproteobacteria	Enterobacterales	Yersiniaceae	Serratia	Serratia_plymuthica	NA	Root Traits	Jujube	NA	Ziziphus jujuba	Rhamnaceae	Ziziphus	No	With stress	Rhizosphere Microbes	Root zone	Medium Density	Not Specified	Sterilized media	7-30 days	7.82	NA	NA	0.01	0.04	NA	1.11	0.330272	0.00033625
19	Zhang_et_al_2020	Consortium	Bacteria	Consortium	NA	NA	NA	NA	NA	NA	Overall Plant Growth Traits	Jujube	NA	Ziziphus jujuba	Rhamnaceae	Ziziphus	No	With stress	Rhizosphere Microbes	Root zone	Medium Density	Not Specified	Sterilized media	7-30 days	7.82	NA	NA	0.01	0.04	NA	1.11	0.432059	0.00286597
19	Zhang_et_al_2020	Consortium	Bacteria	Consortium	NA	NA	NA	NA	NA	NA	Shoot Traits	Jujube	NA	Ziziphus jujuba	Rhamnaceae	Ziziphus	No	With stress	Rhizosphere Microbes	Root zone	Medium Density	Not Specified	Sterilized media	7-30 days	7.82	NA	NA	0.01	0.04	NA	1.11	0.204847	0.000302739
19	Zhang_et_al_2020	Consortium	Bacteria	Consortium	NA	NA	NA	NA	NA	NA	Root Traits	Jujube	NA	Ziziphus jujuba	Rhamnaceae	Ziziphus	No	With stress	Rhizosphere Microbes	Root zone	Medium Density	Not Specified	Sterilized media	7-30 days	7.82	NA	NA	0.01	0.04	NA	1.11	0.224185	0.000356556
19	Zhang_et_al_2020	Consortium	Bacteria	Consortium	NA	NA	NA	NA	NA	NA	Overall Plant Growth Traits	Jujube	NA	Ziziphus jujuba	Rhamnaceae	Ziziphus	No	With stress	Rhizosphere Microbes	Root zone	Medium Density	Not Specified	Sterilized media	7-30 days	7.82	NA	NA	0.01	0.04	NA	1.11	0.478442	0.00104802
19	Zhang_et_al_2020	Consortium	Bacteria	Consortium	NA	NA	NA	NA	NA	NA	Shoot Traits	Jujube	NA	Ziziphus jujuba	Rhamnaceae	Ziziphus	No	With stress	Rhizosphere Microbes	Root zone	Medium Density	Not Specified	Sterilized media	7-30 days	7.82	NA	NA	0.01	0.04	NA	1.11	0.36953	0.000361145
19	Zhang_et_al_2020	Consortium	Bacteria	Consortium	NA	NA	NA	NA	NA	NA	Root Traits	Jujube	NA	Ziziphus jujuba	Rhamnaceae	Ziziphus	No	With stress	Rhizosphere Microbes	Root zone	Medium Density	Not Specified	Sterilized media	7-30 days	7.82	NA	NA	0.01	0.04	NA	1.11	0.322912	0.000592202
19	Zhang_et_al_2020	Consortium	Bacteria	Consortium	NA	NA	NA	NA	NA	NA	Overall Plant Growth Traits	Jujube	NA	Ziziphus jujuba	Rhamnaceae	Ziziphus	No	With stress	Rhizosphere Microbes	Root zone	Medium Density	Not Specified	Sterilized media	7-30 days	7.82	NA	NA	0.01	0.04	NA	1.11	0.604028	0.00301808
19	Zhang_et_al_2020	Consortium	Bacteria	Consortium	NA	NA	NA	NA	NA	NA	Shoot Traits	Jujube	NA	Ziziphus jujuba	Rhamnaceae	Ziziphus	No	With stress	Rhizosphere Microbes	Root zone	Medium Density	Not Specified	Sterilized media	7-30 days	7.82	NA	NA	0.01	0.04	NA	1.11	0.621364	0.00194767
19	Zhang_et_al_2020	Consortium	Bacteria	Consortium	NA	NA	NA	NA	NA	NA	Root Traits	Jujube	NA	Ziziphus jujuba	Rhamnaceae	Ziziphus	No	With stress	Rhizosphere Microbes	Root zone	Medium Density	Not Specified	Sterilized media	7-30 days	7.82	NA	NA	0.01	0.04	NA	1.11	0.438033	0.000253666
20	Ali_et_al_2010	Single	Bacteria	Proteobacteria	Gammaproteobacteria	Enterobacterales	Enterobacteriaceae	Atlantibacter	Escherichia_hermannii	SnR-1	Shoot Traits	Mung_bean	NA	Vigna radiata	Fabaceae	Vigna	Yes	Without stress	Rhizosphere Microbes	Root zone	Low Density	Not Specified	Sterilized media	7-30 days	NA	NA	NA	NA	NA	NA	NA	0.286014	0.00591384
20	Ali_et_al_2010	Single	Bacteria	Proteobacteria	Gammaproteobacteria	Enterobacterales	Enterobacteriaceae	Atlantibacter	Escherichia_hermannii	SnR-1	Shoot Traits	Mung_bean	NA	Vigna radiata	Fabaceae	Vigna	Yes	Without stress	Rhizosphere Microbes	Root zone	Low Density	Not Specified	Sterilized media	7-30 days	NA	NA	NA	NA	NA	NA	NA	0.229134	0.00363826
20	Ali_et_al_2010	Single	Bacteria	Proteobacteria	Gammaproteobacteria	Enterobacterales	Enterobacteriaceae	Atlantibacter	Escherichia_hermannii	SnR-1	Root Traits	Mung_bean	NA	Vigna radiata	Fabaceae	Vigna	Yes	Without stress	Rhizosphere Microbes	Root zone	Low Density	Not Specified	Sterilized media	7-30 days	NA	NA	NA	NA	NA	NA	NA	-0.0295588	0.00258386
20	Ali_et_al_2010	Single	Bacteria	Proteobacteria	Gammaproteobacteria	Enterobacterales	Enterobacteriaceae	Atlantibacter	Escherichia_hermannii	SnR-1	Root Traits	Mung_bean	NA	Vigna radiata	Fabaceae	Vigna	Yes	Without stress	Rhizosphere Microbes	Root zone	Low Density	Not Specified	Sterilized media	7-30 days	NA	NA	NA	NA	NA	NA	NA	-0.041549	0.0340949
20	Ali_et_al_2010	Single	Bacteria	Actinobacteria	Actinomycetia	Micrococcales	Micrococcaceae	Micrococcus	Micrococcus_sp. AvR-5	AvR-5	Shoot Traits	Mung_bean	NA	Vigna radiata	Fabaceae	Vigna	Yes	Without stress	Rhizosphere Microbes	Root zone	Low Density	Not Specified	Sterilized media	7-30 days	NA	NA	NA	NA	NA	NA	NA	0.392793	0.00988677
20	Ali_et_al_2010	Single	Bacteria	Actinobacteria	Actinomycetia	Micrococcales	Micrococcaceae	Micrococcus	Micrococcus_sp. AvR-5	AvR-5	Shoot Traits	Mung_bean	NA	Vigna radiata	Fabaceae	Vigna	Yes	Without stress	Rhizosphere Microbes	Root zone	Low Density	Not Specified	Sterilized media	7-30 days	NA	NA	NA	NA	NA	NA	NA	0.172979	0.00645147
20	Ali_et_al_2010	Single	Bacteria	Actinobacteria	Actinomycetia	Micrococcales	Micrococcaceae	Micrococcus	Micrococcus_sp. AvR-5	AvR-5	Root Traits	Mung_bean	NA	Vigna radiata	Fabaceae	Vigna	Yes	Without stress	Rhizosphere Microbes	Root zone	Low Density	Not Specified	Sterilized media	7-30 days	NA	NA	NA	NA	NA	NA	NA	0.299745	0.00919589
20	Ali_et_al_2010	Single	Bacteria	Actinobacteria	Actinomycetia	Micrococcales	Micrococcaceae	Micrococcus	Micrococcus_sp. AvR-5	AvR-5	Root Traits	Mung_bean	NA	Vigna radiata	Fabaceae	Vigna	Yes	Without stress	Rhizosphere Microbes	Root zone	Low Density	Not Specified	Sterilized media	7-30 days	NA	NA	NA	NA	NA	NA	NA	0.15581	0.0923015
20	Ali_et_al_2010	Single	Bacteria	Proteobacteria	Gammaproteobacteria	Pseudomonadales	Pseudomonadaceae	Pseudomonas	Pseudomonas_aeruginosa	As-17	Shoot Traits	Mung_bean	NA	Vigna radiata	Fabaceae	Vigna	Yes	Without stress	Rhizosphere Microbes	Root zone	Low Density	Not Specified	Sterilized media	7-30 days	NA	NA	NA	NA	NA	NA	NA	0.256363	0.00370572
20	Ali_et_al_2010	Single	Bacteria	Proteobacteria	Gammaproteobacteria	Pseudomonadales	Pseudomonadaceae	Pseudomonas	Pseudomonas_aeruginosa	As-17	Shoot Traits	Mung_bean	NA	Vigna radiata	Fabaceae	Vigna	Yes	Without stress	Rhizosphere Microbes	Root zone	Low Density	Not Specified	Sterilized media	7-30 days	NA	NA	NA	NA	NA	NA	NA	0.326614	0.00870831
20	Ali_et_al_2010	Single	Bacteria	Proteobacteria	Gammaproteobacteria	Pseudomonadales	Pseudomonadaceae	Pseudomonas	Pseudomonas_aeruginosa	As-17	Root Traits	Mung_bean	NA	Vigna radiata	Fabaceae	Vigna	Yes	Without stress	Rhizosphere Microbes	Root zone	Low Density	Not Specified	Sterilized media	7-30 days	NA	NA	NA	NA	NA	NA	NA	-0.265281	0.00574863
20	Ali_et_al_2010	Single	Bacteria	Proteobacteria	Gammaproteobacteria	Pseudomonadales	Pseudomonadaceae	Pseudomonas	Pseudomonas_aeruginosa	As-17	Root Traits	Mung_bean	NA	Vigna radiata	Fabaceae	Vigna	Yes	Without stress	Rhizosphere Microbes	Root zone	Low Density	Not Specified	Sterilized media	7-30 days	NA	NA	NA	NA	NA	NA	NA	0.281851	0.0612006
20	Ali_et_al_2010	Single	Bacteria	Proteobacteria	Gammaproteobacteria	Pseudomonadales	Pseudomonadaceae	Pseudomonas	Pseudomonas_alcaliphila	AvR2	Shoot Traits	Mung_bean	NA	Vigna radiata	Fabaceae	Vigna	Yes	Without stress	Rhizosphere Microbes	Root zone	Low Density	Not Specified	Sterilized media	7-30 days	NA	NA	NA	NA	NA	NA	NA	0.262364	0.00459081
20	Ali_et_al_2010	Single	Bacteria	Proteobacteria	Gammaproteobacteria	Pseudomonadales	Pseudomonadaceae	Pseudomonas	Pseudomonas_alcaliphila	AvR2	Shoot Traits	Mung_bean	NA	Vigna radiata	Fabaceae	Vigna	Yes	Without stress	Rhizosphere Microbes	Root zone	Low Density	Not Specified	Sterilized media	7-30 days	NA	NA	NA	NA	NA	NA	NA	0.235937	0.00729632
20	Ali_et_al_2010	Single	Bacteria	Proteobacteria	Gammaproteobacteria	Pseudomonadales	Pseudomonadaceae	Pseudomonas	Pseudomonas_alcaliphila	AvR2	Root Traits	Mung_bean	NA	Vigna radiata	Fabaceae	Vigna	Yes	Without stress	Rhizosphere Microbes	Root zone	Low Density	Not Specified	Sterilized media	7-30 days	NA	NA	NA	NA	NA	NA	NA	-0.206296	0.00402127
20	Ali_et_al_2010	Single	Bacteria	Proteobacteria	Gammaproteobacteria	Pseudomonadales	Pseudomonadaceae	Pseudomonas	Pseudomonas_alcaliphila	AvR2	Root Traits	Mung_bean	NA	Vigna radiata	Fabaceae	Vigna	Yes	Without stress	Rhizosphere Microbes	Root zone	Low Density	Not Specified	Sterilized media	7-30 days	NA	NA	NA	NA	NA	NA	NA	0.0454624	0.0335083
20	Ali_et_al_2010	Single	Bacteria	Proteobacteria	Gammaproteobacteria	Pseudomonadales	Pseudomonadaceae	Pseudomonas	Pseudomonas_sp. AvH-4	AvH-4	Shoot Traits	Mung_bean	NA	Vigna radiata	Fabaceae	Vigna	Yes	Without stress	Rhizosphere Microbes	Root zone	Low Density	Not Specified	Sterilized media	7-30 days	NA	NA	NA	NA	NA	NA	NA	0.294327	0.00962845
20	Ali_et_al_2010	Single	Bacteria	Proteobacteria	Gammaproteobacteria	Pseudomonadales	Pseudomonadaceae	Pseudomonas	Pseudomonas_sp. AvH-4	AvH-4	Shoot Traits	Mung_bean	NA	Vigna radiata	Fabaceae	Vigna	Yes	Without stress	Rhizosphere Microbes	Root zone	Low Density	Not Specified	Sterilized media	7-30 days	NA	NA	NA	NA	NA	NA	NA	0.363092	0.004804
20	Ali_et_al_2010	Single	Bacteria	Proteobacteria	Gammaproteobacteria	Pseudomonadales	Pseudomonadaceae	Pseudomonas	Pseudomonas_sp. AvH-4	AvH-4	Root Traits	Mung_bean	NA	Vigna radiata	Fabaceae	Vigna	Yes	Without stress	Rhizosphere Microbes	Root zone	Low Density	Not Specified	Sterilized media	7-30 days	NA	NA	NA	NA	NA	NA	NA	-0.139374	0.00335718
20	Ali_et_al_2010	Single	Bacteria	Proteobacteria	Gammaproteobacteria	Pseudomonadales	Pseudomonadaceae	Pseudomonas	Pseudomonas_sp. AvH-4	AvH-4	Root Traits	Mung_bean	NA	Vigna radiata	Fabaceae	Vigna	Yes	Without stress	Rhizosphere Microbes	Root zone	Low Density	Not Specified	Sterilized media	7-30 days	NA	NA	NA	NA	NA	NA	NA	0.0342891	0.109326
20	Ali_et_al_2010	Single	Bacteria	Firmicutes	Bacilli	Bacillales	Staphylococcaceae	Staphylococcus	Staphylococcus_saprophyticus	CdR-1	Shoot Traits	Mung_bean	NA	Vigna radiata	Fabaceae	Vigna	Yes	Without stress	Rhizosphere Microbes	Root zone	Low Density	Not Specified	Sterilized media	7-30 days	NA	NA	NA	NA	NA	NA	NA	0.317241	0.00304998
20	Ali_et_al_2010	Single	Bacteria	Firmicutes	Bacilli	Bacillales	Staphylococcaceae	Staphylococcus	Staphylococcus_saprophyticus	CdR-1	Shoot Traits	Mung_bean	NA	Vigna radiata	Fabaceae	Vigna	Yes	Without stress	Rhizosphere Microbes	Root zone	Low Density	Not Specified	Sterilized media	7-30 days	NA	NA	NA	NA	NA	NA	NA	0.143673	0.00361077
20	Ali_et_al_2010	Single	Bacteria	Firmicutes	Bacilli	Bacillales	Staphylococcaceae	Staphylococcus	Staphylococcus_saprophyticus	CdR-1	Root Traits	Mung_bean	NA	Vigna radiata	Fabaceae	Vigna	Yes	Without stress	Rhizosphere Microbes	Root zone	Low Density	Not Specified	Sterilized media	7-30 days	NA	NA	NA	NA	NA	NA	NA	0.135956	0.00277992
20	Ali_et_al_2010	Single	Bacteria	Firmicutes	Bacilli	Bacillales	Staphylococcaceae	Staphylococcus	Staphylococcus_saprophyticus	CdR-1	Root Traits	Mung_bean	NA	Vigna radiata	Fabaceae	Vigna	Yes	Without stress	Rhizosphere Microbes	Root zone	Low Density	Not Specified	Sterilized media	7-30 days	NA	NA	NA	NA	NA	NA	NA	0.0836141	0.0418606
21	Ahmad_et_al_2019	Single	Bacteria	Firmicutes	Bacilli	Bacillales	Paenibacillaceae	Paenibacillus	Paenibacillus_polymyxa	ANM59	Shoot Traits	Chickpea	NA	Cicer arietinum	Fabaceae	Cicer	Yes	Without stress	Root Microbes	Seed	Not Specified	1-30 minutes	Sterilized media	30-90 days	NA	NA	NA	NA	NA	NA	NA	0.611838	0.0215535
21	Ahmad_et_al_2019	Single	Bacteria	Firmicutes	Bacilli	Bacillales	Paenibacillaceae	Paenibacillus	Paenibacillus_polymyxa	ANM59	Root Traits	Chickpea	NA	Cicer arietinum	Fabaceae	Cicer	Yes	Without stress	Root Microbes	Seed	Not Specified	1-30 minutes	Sterilized media	30-90 days	NA	NA	NA	NA	NA	NA	NA	0.290684	0.00475222
21	Ahmad_et_al_2019	Single	Bacteria	Firmicutes	Bacilli	Bacillales	Paenibacillaceae	Paenibacillus	Paenibacillus_polymyxa	ANM59	Shoot Traits	Chickpea	NA	Cicer arietinum	Fabaceae	Cicer	Yes	Without stress	Root Microbes	Seed	Not Specified	1-30 minutes	Sterilized media	30-90 days	NA	NA	NA	NA	NA	NA	NA	0.359374	0.0119898
21	Ahmad_et_al_2019	Single	Bacteria	Firmicutes	Bacilli	Bacillales	Paenibacillaceae	Paenibacillus	Paenibacillus_polymyxa	ANM59	Root Traits	Chickpea	NA	Cicer arietinum	Fabaceae	Cicer	Yes	Without stress	Root Microbes	Seed	Not Specified	1-30 minutes	Sterilized media	30-90 days	NA	NA	NA	NA	NA	NA	NA	0.405465	0.0140725
21	Ahmad_et_al_2019	Single	Bacteria	Firmicutes	Bacilli	Bacillales	Paenibacillaceae	Paenibacillus	Paenibacillus_polymyxa	ANM59	Shoot Traits	Chickpea	NA	Cicer arietinum	Fabaceae	Cicer	Yes	Without stress	Root Microbes	Seed	Not Specified	1-30 minutes	Sterilized media	30-90 days	NA	NA	NA	NA	NA	NA	NA	0.315081	0.00199174
21	Ahmad_et_al_2019	Single	Bacteria	Firmicutes	Bacilli	Bacillales	Paenibacillaceae	Paenibacillus	Paenibacillus_polymyxa	ANM59	Root Traits	Chickpea	NA	Cicer arietinum	Fabaceae	Cicer	Yes	Without stress	Root Microbes	Seed	Not Specified	1-30 minutes	Sterilized media	30-90 days	NA	NA	NA	NA	NA	NA	NA	0.371564	0.00233725
21	Ahmad_et_al_2019	Single	Bacteria	Firmicutes	Bacilli	Bacillales	Paenibacillaceae	Paenibacillus	Paenibacillus_sp. ANM76	ANM76	Shoot Traits	Chickpea	NA	Cicer arietinum	Fabaceae	Cicer	Yes	Without stress	Root Microbes	Seed	Not Specified	1-30 minutes	Sterilized media	30-90 days	NA	NA	NA	NA	NA	NA	NA	0.626244	0.0206604
21	Ahmad_et_al_2019	Single	Bacteria	Firmicutes	Bacilli	Bacillales	Paenibacillaceae	Paenibacillus	Paenibacillus_sp. ANM76	ANM76	Root Traits	Chickpea	NA	Cicer arietinum	Fabaceae	Cicer	Yes	Without stress	Root Microbes	Seed	Not Specified	1-30 minutes	Sterilized media	30-90 days	NA	NA	NA	NA	NA	NA	NA	0.693147	0.00389196
21	Ahmad_et_al_2019	Single	Bacteria	Firmicutes	Bacilli	Bacillales	Paenibacillaceae	Paenibacillus	Paenibacillus_sp. ANM76	ANM76	Shoot Traits	Chickpea	NA	Cicer arietinum	Fabaceae	Cicer	Yes	Without stress	Root Microbes	Seed	Not Specified	1-30 minutes	Sterilized media	30-90 days	NA	NA	NA	NA	NA	NA	NA	0.573674	0.00892087
21	Ahmad_et_al_2019	Single	Bacteria	Firmicutes	Bacilli	Bacillales	Paenibacillaceae	Paenibacillus	Paenibacillus_sp. ANM76	ANM76	Root Traits	Chickpea	NA	Cicer arietinum	Fabaceae	Cicer	Yes	Without stress	Root Microbes	Seed	Not Specified	1-30 minutes	Sterilized media	30-90 days	NA	NA	NA	NA	NA	NA	NA	0.595509	0.00817479
21	Ahmad_et_al_2019	Single	Bacteria	Firmicutes	Bacilli	Bacillales	Paenibacillaceae	Paenibacillus	Paenibacillus_sp. ANM76	ANM76	Shoot Traits	Chickpea	NA	Cicer arietinum	Fabaceae	Cicer	Yes	Without stress	Root Microbes	Seed	Not Specified	1-30 minutes	Sterilized media	30-90 days	NA	NA	NA	NA	NA	NA	NA	0.616186	0.00373931
21	Ahmad_et_al_2019	Single	Bacteria	Firmicutes	Bacilli	Bacillales	Paenibacillaceae	Paenibacillus	Paenibacillus_sp. ANM76	ANM76	Root Traits	Chickpea	NA	Cicer arietinum	Fabaceae	Cicer	Yes	Without stress	Root Microbes	Seed	Not Specified	1-30 minutes	Sterilized media	30-90 days	NA	NA	NA	NA	NA	NA	NA	0.615186	0.0858259
22	Srivastava_et_al_2012	Single	Bacteria	Proteobacteria	Gammaproteobacteria	Pseudomonadales	Pseudomonadaceae	Pseudomonas	Pseudomonas_putida	MTCC5279	Root Traits	Arabidopsis	NA	Arabidopsis thaliana	Brassicaceae	Arabidopsis	Yes	With stress	Soil Microbes	Culture or potting media	High Density	Not Specified	Sterilized media	30-90 days	NA	NA	NA	NA	NA	NA	NA	0.0706176	0.0100455
22	Srivastava_et_al_2012	Single	Bacteria	Proteobacteria	Gammaproteobacteria	Pseudomonadales	Pseudomonadaceae	Pseudomonas	Pseudomonas_putida	MTCC5279	Shoot Traits	Arabidopsis	NA	Arabidopsis thaliana	Brassicaceae	Arabidopsis	Yes	With stress	Soil Microbes	Culture or potting media	High Density	Not Specified	Sterilized media	30-90 days	NA	NA	NA	NA	NA	NA	NA	0.359096	0.00234981
22	Srivastava_et_al_2012	Single	Bacteria	Proteobacteria	Gammaproteobacteria	Pseudomonadales	Pseudomonadaceae	Pseudomonas	Pseudomonas_putida	MTCC5279	Shoot Traits	Arabidopsis	NA	Arabidopsis thaliana	Brassicaceae	Arabidopsis	Yes	With stress	Soil Microbes	Culture or potting media	High Density	Not Specified	Sterilized media	30-90 days	NA	NA	NA	NA	NA	NA	NA	0.649009	0.00472677
22	Srivastava_et_al_2012	Single	Bacteria	Proteobacteria	Gammaproteobacteria	Pseudomonadales	Pseudomonadaceae	Pseudomonas	Pseudomonas_putida	MTCC5279	Overall Plant Growth Traits	Arabidopsis	NA	Arabidopsis thaliana	Brassicaceae	Arabidopsis	Yes	With stress	Soil Microbes	Culture or potting media	High Density	Not Specified	Sterilized media	30-90 days	NA	NA	NA	NA	NA	NA	NA	0.681171	0.012498
22	Srivastava_et_al_2012	Single	Bacteria	Proteobacteria	Gammaproteobacteria	Pseudomonadales	Pseudomonadaceae	Pseudomonas	Pseudomonas_putida	MTCC5279	Overall Plant Growth Traits	Arabidopsis	NA	Arabidopsis thaliana	Brassicaceae	Arabidopsis	Yes	With stress	Soil Microbes	Culture or potting media	High Density	Not Specified	Sterilized media	30-90 days	NA	NA	NA	NA	NA	NA	NA	0.586623	0.00864133
23	Habib_et_al_2016	Single	Bacteria	Firmicutes	Bacilli	Bacillales	Bacillaceae	Priestia	Bacillus_megaterium	UPMR2	Leaf Traits	Okra	NA	Abelmoschus esculentus	Malvaceae	Abelmoschus	Yes	With stress	Soil Microbes	Root zone	Medium Density	Not Specified	Sterilized media	7-30 days	5.32	NA	NA	0.78	NA	0.02	NA	0.074108	0.0247932
23	Habib_et_al_2016	Single	Bacteria	Firmicutes	Bacilli	Bacillales	Bacillaceae	Priestia	Bacillus_megaterium	UPMR2	Shoot Traits	Okra	NA	Abelmoschus esculentus	Malvaceae	Abelmoschus	Yes	With stress	Soil Microbes	Root zone	Medium Density	Not Specified	Sterilized media	7-30 days	5.32	NA	NA	0.78	NA	0.02	NA	0.190778	0.00972449
23	Habib_et_al_2016	Single	Bacteria	Firmicutes	Bacilli	Bacillales	Bacillaceae	Priestia	Bacillus_megaterium	UPMR2	Shoot Traits	Okra	NA	Abelmoschus esculentus	Malvaceae	Abelmoschus	Yes	With stress	Soil Microbes	Root zone	Medium Density	Not Specified	Sterilized media	7-30 days	5.32	NA	NA	0.78	NA	0.02	NA	0.133531	0.0360332
23	Habib_et_al_2016	Single	Bacteria	Firmicutes	Bacilli	Bacillales	Bacillaceae	Priestia	Bacillus_megaterium	UPMR2	Root Traits	Okra	NA	Abelmoschus esculentus	Malvaceae	Abelmoschus	Yes	With stress	Soil Microbes	Root zone	Medium Density	Not Specified	Sterilized media	7-30 days	5.32	NA	NA	0.78	NA	0.02	NA	0.323787	0.0191028
23	Habib_et_al_2016	Single	Bacteria	Firmicutes	Bacilli	Bacillales	Bacillaceae	Priestia	Bacillus_megaterium	UPMR2	Root Traits	Okra	NA	Abelmoschus esculentus	Malvaceae	Abelmoschus	Yes	With stress	Soil Microbes	Root zone	Medium Density	Not Specified	Sterilized media	7-30 days	5.32	NA	NA	0.78	NA	0.02	NA	-0.287682	0.0625
23	Habib_et_al_2016	Single	Bacteria	Proteobacteria	Gammaproteobacteria	Enterobacterales	Enterobacteriaceae	Enterobacter	Enterobacter_sp. UPMR18	UPMR18	Leaf Traits	Okra	NA	Abelmoschus esculentus	Malvaceae	Abelmoschus	Yes	With stress	Soil Microbes	Root zone	Medium Density	Not Specified	Sterilized media	7-30 days	5.32	NA	NA	0.78	NA	0.02	NA	0.570545	0.0137862
23	Habib_et_al_2016	Single	Bacteria	Proteobacteria	Gammaproteobacteria	Enterobacterales	Enterobacteriaceae	Enterobacter	Enterobacter_sp. UPMR18	UPMR18	Shoot Traits	Okra	NA	Abelmoschus esculentus	Malvaceae	Abelmoschus	Yes	With stress	Soil Microbes	Root zone	Medium Density	Not Specified	Sterilized media	7-30 days	5.32	NA	NA	0.78	NA	0.02	NA	0.488932	0.0207843
23	Habib_et_al_2016	Single	Bacteria	Proteobacteria	Gammaproteobacteria	Enterobacterales	Enterobacteriaceae	Enterobacter	Enterobacter_sp. UPMR18	UPMR18	Shoot Traits	Okra	NA	Abelmoschus esculentus	Malvaceae	Abelmoschus	Yes	With stress	Soil Microbes	Root zone	Medium Density	Not Specified	Sterilized media	7-30 days	5.32	NA	NA	0.78	NA	0.02	NA	0.693147	0.0216837
23	Habib_et_al_2016	Single	Bacteria	Proteobacteria	Gammaproteobacteria	Enterobacterales	Enterobacteriaceae	Enterobacter	Enterobacter_sp. UPMR18	UPMR18	Root Traits	Okra	NA	Abelmoschus esculentus	Malvaceae	Abelmoschus	Yes	With stress	Soil Microbes	Root zone	Medium Density	Not Specified	Sterilized media	7-30 days	5.32	NA	NA	0.78	NA	0.02	NA	0.843087	0.0180402
23	Habib_et_al_2016	Single	Bacteria	Proteobacteria	Gammaproteobacteria	Enterobacterales	Enterobacteriaceae	Enterobacter	Enterobacter_sp. UPMR18	UPMR18	Root Traits	Okra	NA	Abelmoschus esculentus	Malvaceae	Abelmoschus	Yes	With stress	Soil Microbes	Root zone	Medium Density	Not Specified	Sterilized media	7-30 days	5.32	NA	NA	0.78	NA	0.02	NA	0.559616	0.144133
23	Habib_et_al_2016	Consortium	Bacteria	Consortium	NA	NA	NA	NA	NA	NA	Leaf Traits	Okra	NA	Abelmoschus esculentus	Malvaceae	Abelmoschus	Yes	With stress	Soil Microbes	Root zone	Medium Density	Not Specified	Sterilized media	7-30 days	5.32	NA	NA	0.78	NA	0.02	NA	0.352821	0.0140441
23	Habib_et_al_2016	Consortium	Bacteria	Consortium	NA	NA	NA	NA	NA	NA	Shoot Traits	Okra	NA	Abelmoschus esculentus	Malvaceae	Abelmoschus	Yes	With stress	Soil Microbes	Root zone	Medium Density	Not Specified	Sterilized media	7-30 days	5.32	NA	NA	0.78	NA	0.02	NA	0.523484	0.0086494
23	Habib_et_al_2016	Consortium	Bacteria	Consortium	NA	NA	NA	NA	NA	NA	Shoot Traits	Okra	NA	Abelmoschus esculentus	Malvaceae	Abelmoschus	Yes	With stress	Soil Microbes	Root zone	Medium Density	Not Specified	Sterilized media	7-30 days	5.32	NA	NA	0.78	NA	0.02	NA	0.451985	0.0224743
23	Habib_et_al_2016	Consortium	Bacteria	Consortium	NA	NA	NA	NA	NA	NA	Root Traits	Okra	NA	Abelmoschus esculentus	Malvaceae	Abelmoschus	Yes	With stress	Soil Microbes	Root zone	Medium Density	Not Specified	Sterilized media	7-30 days	5.32	NA	NA	0.78	NA	0.02	NA	0.648027	0.0163062
23	Habib_et_al_2016	Consortium	Bacteria	Consortium	NA	NA	NA	NA	NA	NA	Root Traits	Okra	NA	Abelmoschus esculentus	Malvaceae	Abelmoschus	Yes	With stress	Soil Microbes	Root zone	Medium Density	Not Specified	Sterilized media	7-30 days	5.32	NA	NA	0.78	NA	0.02	NA	0.405465	0.0625
24	Jain_et_al_2015	Single	Bacteria	Firmicutes	Bacilli	Bacillales	Bacillaceae	Bacillus	Bacillus_subtilis	BHHU100	Overall Plant Growth Traits	Pea	NA	Pisum sativum	Fabaceae	Pisum	Yes	With stress	Rhizosphere Microbes	Seed	Medium Density	300+ minutes	Sterilized media	7-30 days	NA	NA	NA	NA	NA	NA	NA	0.0800427	0.0171488
24	Jain_et_al_2015	Single	Bacteria	Proteobacteria	Gammaproteobacteria	Pseudomonadales	Pseudomonadaceae	Pseudomonas	Pseudomonas_aeruginosa	PJHU15	Overall Plant Growth Traits	Pea	NA	Pisum sativum	Fabaceae	Pisum	Yes	With stress	Rhizosphere Microbes	Seed	Medium Density	300+ minutes	Sterilized media	7-30 days	NA	NA	NA	NA	NA	NA	NA	0.223144	0.0107407
24	Jain_et_al_2015	Single	Fungi	Ascomycota	Sordariomycetes	Hypocreales	Hypocreaceae	Trichoderma	Trichoderma_harzianum	TNHU27	Overall Plant Growth Traits	Pea	NA	Pisum sativum	Fabaceae	Pisum	Yes	With stress	Rhizosphere Microbes	Seed	Low Density	300+ minutes	Sterilized media	7-30 days	NA	NA	NA	NA	NA	NA	NA	0.348307	0.0138729
24	Jain_et_al_2015	Consortium	Bacteria_and_fungi	Consortium	NA	NA	NA	NA	NA	NA	Overall Plant Growth Traits	Pea	NA	Pisum sativum	Fabaceae	Pisum	Yes	With stress	Rhizosphere Microbes	Seed	Medium Density	300+ minutes	Sterilized media	7-30 days	NA	NA	NA	NA	NA	NA	NA	0.405465	0.0102881
24	Jain_et_al_2015	Consortium	Bacteria	Consortium	NA	NA	NA	NA	NA	NA	Overall Plant Growth Traits	Pea	NA	Pisum sativum	Fabaceae	Pisum	Yes	With stress	Rhizosphere Microbes	Seed	Medium Density	300+ minutes	Sterilized media	7-30 days	NA	NA	NA	NA	NA	NA	NA	0.459532	0.0129527
24	Jain_et_al_2015	Consortium	Bacteria_and_fungi	Consortium	NA	NA	NA	NA	NA	NA	Overall Plant Growth Traits	Pea	NA	Pisum sativum	Fabaceae	Pisum	Yes	With stress	Rhizosphere Microbes	Seed	Medium Density	300+ minutes	Sterilized media	7-30 days	NA	NA	NA	NA	NA	NA	NA	0.559616	0.0122827
24	Jain_et_al_2015	Consortium	Bacteria_and_fungi	Consortium	NA	NA	NA	NA	NA	NA	Overall Plant Growth Traits	Pea	NA	Pisum sativum	Fabaceae	Pisum	Yes	With stress	Rhizosphere Microbes	Seed	Medium Density	300+ minutes	Sterilized media	7-30 days	NA	NA	NA	NA	NA	NA	NA	0.693147	0.0115741
25	Solanki_et_al_2019	Single	Bacteria	Firmicutes	Bacilli	Bacillales	Bacillaceae	Bacillus	Bacillus_velezensis	MB101	Root Traits	Tomato	Navratan	Solanum lycopersicum	Solanaceae	Solanum	Yes	With stress	Commercial Microbes	Culture or potting media	Medium Density	Not Specified	Sterilized media	30-90 days	6.25	1952-01-01	67.42	0.01	0	NA	2.83	0.796331	0.0470047
25	Solanki_et_al_2019	Single	Bacteria	Firmicutes	Bacilli	Bacillales	Bacillaceae	Bacillus	Bacillus_velezensis	MB101	Shoot Traits	Tomato	Navratan	Solanum lycopersicum	Solanaceae	Solanum	Yes	With stress	Commercial Microbes	Culture or potting media	Medium Density	Not Specified	Sterilized media	30-90 days	6.25	1952-01-01	67.42	0.01	0	NA	2.83	0.397057	0.0115321
25	Solanki_et_al_2019	Single	Bacteria	Firmicutes	Bacilli	Bacillales	Bacillaceae	Bacillus	Bacillus_velezensis	MB101	Seeds Traits	Tomato	Navratan	Solanum lycopersicum	Solanaceae	Solanum	Yes	With stress	Commercial Microbes	Culture or potting media	Medium Density	Not Specified	Sterilized media	30-90 days	6.25	1952-01-01	67.42	0.01	0	NA	2.83	0.570788	0.00453341
25	Solanki_et_al_2019	Single	Bacteria	Actinobacteria	Actinomycetia	Streptomycetales	Streptomycetaceae	Streptomyces	Streptomyces_atrovirens	N23	Root Traits	Tomato	Navratan	Solanum lycopersicum	Solanaceae	Solanum	Yes	With stress	Commercial Microbes	Culture or potting media	Low Density	Not Specified	Sterilized media	30-90 days	6.25	1952-01-01	67.42	0.01	0	NA	2.83	0.581436	0.0419247
25	Solanki_et_al_2019	Single	Bacteria	Actinobacteria	Actinomycetia	Streptomycetales	Streptomycetaceae	Streptomyces	Streptomyces_atrovirens	N23	Shoot Traits	Tomato	Navratan	Solanum lycopersicum	Solanaceae	Solanum	Yes	With stress	Commercial Microbes	Culture or potting media	Low Density	Not Specified	Sterilized media	30-90 days	6.25	1952-01-01	67.42	0.01	0	NA	2.83	0.294916	0.00866113
25	Solanki_et_al_2019	Single	Bacteria	Actinobacteria	Actinomycetia	Streptomycetales	Streptomycetaceae	Streptomyces	Streptomyces_atrovirens	N23	Seeds Traits	Tomato	Navratan	Solanum lycopersicum	Solanaceae	Solanum	Yes	With stress	Commercial Microbes	Culture or potting media	Low Density	Not Specified	Sterilized media	30-90 days	6.25	1952-01-01	67.42	0.01	0	NA	2.83	0.594948	0.00435685
25	Solanki_et_al_2019	Single	Fungi	Ascomycota	Sordariomycetes	Hypocreales	Hypocreaceae	Trichoderma	Trichoderma_lixii	NAIMCC-F-01760	Root Traits	Tomato	Navratan	Solanum lycopersicum	Solanaceae	Solanum	Yes	With stress	Commercial Microbes	Culture or potting media	Low Density	Not Specified	Sterilized media	30-90 days	6.25	1952-01-01	67.42	0.01	0	NA	2.83	0.581436	0.0123558
25	Solanki_et_al_2019	Single	Fungi	Ascomycota	Sordariomycetes	Hypocreales	Hypocreaceae	Trichoderma	Trichoderma_lixii	NAIMCC-F-01760	Shoot Traits	Tomato	Navratan	Solanum lycopersicum	Solanaceae	Solanum	Yes	With stress	Commercial Microbes	Culture or potting media	Low Density	Not Specified	Sterilized media	30-90 days	6.25	1952-01-01	67.42	0.01	0	NA	2.83	0.319737	0.003072
25	Solanki_et_al_2019	Single	Fungi	Ascomycota	Sordariomycetes	Hypocreales	Hypocreaceae	Trichoderma	Trichoderma_lixii	NAIMCC-F-01760	Seeds Traits	Tomato	Navratan	Solanum lycopersicum	Solanaceae	Solanum	Yes	With stress	Commercial Microbes	Culture or potting media	Low Density	Not Specified	Sterilized media	30-90 days	6.25	1952-01-01	67.42	0.01	0	NA	2.83	0.578776	0.00542441
25	Solanki_et_al_2019	Consortium	Bacteria	Consortium	NA	NA	NA	NA	NA	NA	Root Traits	Tomato	Navratan	Solanum lycopersicum	Solanaceae	Solanum	Yes	With stress	Commercial Microbes	Culture or potting media	Not Specified	Not Specified	Sterilized media	30-90 days	6.25	1952-01-01	67.42	0.01	0	NA	2.83	0.894771	0.0058109
25	Solanki_et_al_2019	Consortium	Bacteria	Consortium	NA	NA	NA	NA	NA	NA	Shoot Traits	Tomato	Navratan	Solanum lycopersicum	Solanaceae	Solanum	Yes	With stress	Commercial Microbes	Culture or potting media	Not Specified	Not Specified	Sterilized media	30-90 days	6.25	1952-01-01	67.42	0.01	0	NA	2.83	0.70524	0.00869012
25	Solanki_et_al_2019	Consortium	Bacteria	Consortium	NA	NA	NA	NA	NA	NA	Seeds Traits	Tomato	Navratan	Solanum lycopersicum	Solanaceae	Solanum	Yes	With stress	Commercial Microbes	Culture or potting media	Not Specified	Not Specified	Sterilized media	30-90 days	6.25	1952-01-01	67.42	0.01	0	NA	2.83	0.601089	0.00774821
25	Solanki_et_al_2019	Consortium	Bacteria_and_fungi	Consortium	NA	NA	NA	NA	NA	NA	Root Traits	Tomato	Navratan	Solanum lycopersicum	Solanaceae	Solanum	Yes	With stress	Commercial Microbes	Culture or potting media	Not Specified	Not Specified	Sterilized media	30-90 days	6.25	1952-01-01	67.42	0.01	0	NA	2.83	0.872466	0.00631441
25	Solanki_et_al_2019	Consortium	Bacteria_and_fungi	Consortium	NA	NA	NA	NA	NA	NA	Shoot Traits	Tomato	Navratan	Solanum lycopersicum	Solanaceae	Solanum	Yes	With stress	Commercial Microbes	Culture or potting media	Not Specified	Not Specified	Sterilized media	30-90 days	6.25	1952-01-01	67.42	0.01	0	NA	2.83	0.649427	0.00910597
25	Solanki_et_al_2019	Consortium	Bacteria_and_fungi	Consortium	NA	NA	NA	NA	NA	NA	Seeds Traits	Tomato	Navratan	Solanum lycopersicum	Solanaceae	Solanum	Yes	With stress	Commercial Microbes	Culture or potting media	Not Specified	Not Specified	Sterilized media	30-90 days	6.25	1952-01-01	67.42	0.01	0	NA	2.83	0.581641	0.00712363
25	Solanki_et_al_2019	Consortium	Bacteria_and_fungi	Consortium	NA	NA	NA	NA	NA	NA	Root Traits	Tomato	Navratan	Solanum lycopersicum	Solanaceae	Solanum	Yes	With stress	Commercial Microbes	Culture or potting media	Not Specified	Not Specified	Sterilized media	30-90 days	6.25	1952-01-01	67.42	0.01	0	NA	2.83	0.926137	0.0164367
25	Solanki_et_al_2019	Consortium	Bacteria_and_fungi	Consortium	NA	NA	NA	NA	NA	NA	Shoot Traits	Tomato	Navratan	Solanum lycopersicum	Solanaceae	Solanum	Yes	With stress	Commercial Microbes	Culture or potting media	Not Specified	Not Specified	Sterilized media	30-90 days	6.25	1952-01-01	67.42	0.01	0	NA	2.83	0.786028	0.00283635
25	Solanki_et_al_2019	Consortium	Bacteria_and_fungi	Consortium	NA	NA	NA	NA	NA	NA	Seeds Traits	Tomato	Navratan	Solanum lycopersicum	Solanaceae	Solanum	Yes	With stress	Commercial Microbes	Culture or potting media	Not Specified	Not Specified	Sterilized media	30-90 days	6.25	1952-01-01	67.42	0.01	0	NA	2.83	0.650972	0.00487831
25	Solanki_et_al_2019	Consortium	Bacteria_and_fungi	Consortium	NA	NA	NA	NA	NA	NA	Root Traits	Tomato	Navratan	Solanum lycopersicum	Solanaceae	Solanum	Yes	With stress	Commercial Microbes	Culture or potting media	Not Specified	Not Specified	Sterilized media	30-90 days	6.25	1952-01-01	67.42	0.01	0	NA	2.83	0.920778	0.00955232
25	Solanki_et_al_2019	Consortium	Bacteria_and_fungi	Consortium	NA	NA	NA	NA	NA	NA	Shoot Traits	Tomato	Navratan	Solanum lycopersicum	Solanaceae	Solanum	Yes	With stress	Commercial Microbes	Culture or potting media	Not Specified	Not Specified	Sterilized media	30-90 days	6.25	1952-01-01	67.42	0.01	0	NA	2.83	0.670523	0.00241014
25	Solanki_et_al_2019	Consortium	Bacteria_and_fungi	Consortium	NA	NA	NA	NA	NA	NA	Seeds Traits	Tomato	Navratan	Solanum lycopersicum	Solanaceae	Solanum	Yes	With stress	Commercial Microbes	Culture or potting media	Not Specified	Not Specified	Sterilized media	30-90 days	6.25	1952-01-01	67.42	0.01	0.001024	NA	2.83	0.635195	0.00838167
26	Chen_et_al_2019	Single	Bacteria	Firmicutes	Bacilli	Bacillales	Bacillaceae	Bacillus	Bacillus_velezensis	LDO2	Overall Plant Growth Traits	Peanut	HY15	Arachis hypogaea	Fabaceae	Arachis	Yes	Without stress	Root Microbes	Culture or potting media	High Density	Not Specified	Sterilized media	7-30 days	NA	NA	NA	NA	NA	NA	NA	0.121201	0.0112212
26	Chen_et_al_2019	Single	Bacteria	Firmicutes	Bacilli	Bacillales	Bacillaceae	Bacillus	Bacillus_velezensis	LDO2	Shoot Traits	Peanut	HY16	Arachis hypogaea	Fabaceae	Arachis	Yes	Without stress	Root Microbes	Culture or potting media	High Density	Not Specified	Sterilized media	7-30 days	NA	NA	NA	NA	NA	NA	NA	0.149656	0.0139918
26	Chen_et_al_2019	Single	Bacteria	Firmicutes	Bacilli	Bacillales	Bacillaceae	Bacillus	Bacillus_velezensis	LDO2	Root Traits	Peanut	HY17	Arachis hypogaea	Fabaceae	Arachis	Yes	Without stress	Root Microbes	Culture or potting media	High Density	Not Specified	Sterilized media	7-30 days	NA	NA	NA	NA	NA	NA	NA	0.22809	0.0382643
26	Chen_et_al_2019	Single	Bacteria	Firmicutes	Bacilli	Bacillales	Bacillaceae	Bacillus	Bacillus_velezensis	LDO2	Root Traits	Peanut	HY18	Arachis hypogaea	Fabaceae	Arachis	Yes	Without stress	Root Microbes	Culture or potting media	High Density	Not Specified	Sterilized media	7-30 days	NA	NA	NA	NA	NA	NA	NA	0.170626	0.0730601
27	Egamberdieva_2019	Single	Bacteria	Proteobacteria	Gammaproteobacteria	Pseudomonadales	Pseudomonadaceae	Pseudomonas	Pseudomonas_fluorescens	NUU2	Shoot Traits	Wheat	Turon	Triticum aestivum	Poaceae	Triticum	Yes	Without stress	Commercial Microbes	Seed	Medium Density	1-30 minutes	Unsterilized media	7-30 days	NA	NA	NA	NA	NA	NA	NA	0.237001	0.000127776
27	Egamberdieva_2019	Single	Bacteria	Proteobacteria	Gammaproteobacteria	Pseudomonadales	Pseudomonadaceae	Pseudomonas	Pseudomonas_fluorescens	NUU2	Root Traits	Wheat	Turon	Triticum aestivum	Poaceae	Triticum	Yes	Without stress	Commercial Microbes	Seed	Medium Density	1-30 minutes	Unsterilized media	7-30 days	NA	NA	NA	NA	NA	NA	NA	0.261123	0.000109952
27	Egamberdieva_2019	Single	Bacteria	Proteobacteria	Gammaproteobacteria	Pseudomonadales	Pseudomonadaceae	Pseudomonas	Pseudomonas_fluorescens	NUU2	Overall Plant Growth Traits	Wheat	Turon	Triticum aestivum	Poaceae	Triticum	Yes	Without stress	Commercial Microbes	Seed	Medium Density	1-30 minutes	Unsterilized media	7-30 days	NA	NA	NA	NA	NA	NA	NA	0.191055	0.0186418
27	Egamberdieva_2019	Single	Bacteria	Proteobacteria	Gammaproteobacteria	Pseudomonadales	Pseudomonadaceae	Pseudomonas	Pseudomonas_fluorescens	NUU2	Shoot Traits	Wheat	Residence	Triticum aestivum	Poaceae	Triticum	Yes	Without stress	Commercial Microbes	Seed	Medium Density	1-30 minutes	Unsterilized media	7-30 days	NA	NA	NA	NA	NA	NA	NA	0.100083	0.000293832
27	Egamberdieva_2019	Single	Bacteria	Proteobacteria	Gammaproteobacteria	Pseudomonadales	Pseudomonadaceae	Pseudomonas	Pseudomonas_fluorescens	NUU2	Root Traits	Wheat	Residence	Triticum aestivum	Poaceae	Triticum	Yes	Without stress	Commercial Microbes	Seed	Medium Density	1-30 minutes	Unsterilized media	7-30 days	NA	NA	NA	NA	NA	NA	NA	0.117783	0.000110221
27	Egamberdieva_2019	Single	Bacteria	Proteobacteria	Gammaproteobacteria	Pseudomonadales	Pseudomonadaceae	Pseudomonas	Pseudomonas_fluorescens	NUU2	Overall Plant Growth Traits	Wheat	Residence	Triticum aestivum	Poaceae	Triticum	Yes	Without stress	Commercial Microbes	Seed	Medium Density	1-30 minutes	Unsterilized media	7-30 days	NA	NA	NA	NA	NA	NA	NA	0.167054	0.00974375
27	Egamberdieva_2019	Single	Bacteria	Proteobacteria	Gammaproteobacteria	Pseudomonadales	Pseudomonadaceae	Pseudomonas	Pseudomonas_fluorescens	NUU2	Shoot Traits	Wheat	Turon	Triticum aestivum	Poaceae	Triticum	Yes	Without stress	Commercial Microbes	Seed	Not Specified	Not Specified	Field Experiment	7-30 days	NA	NA	NA	NA	NA	NA	NA	0.206444	6.27613e-05
27	Egamberdieva_2019	Single	Bacteria	Proteobacteria	Gammaproteobacteria	Pseudomonadales	Pseudomonadaceae	Pseudomonas	Pseudomonas_fluorescens	NUU2	Root Traits	Wheat	Turon	Triticum aestivum	Poaceae	Triticum	Yes	Without stress	Commercial Microbes	Seed	Not Specified	Not Specified	Field Experiment	7-30 days	NA	NA	NA	NA	NA	NA	NA	0.380464	0.000161421
27	Egamberdieva_2019	Single	Bacteria	Proteobacteria	Gammaproteobacteria	Pseudomonadales	Pseudomonadaceae	Pseudomonas	Pseudomonas_fluorescens	NUU2	Overall Plant Growth Traits	Wheat	Turon	Triticum aestivum	Poaceae	Triticum	Yes	Without stress	Commercial Microbes	Seed	Not Specified	Not Specified	Field Experiment	7-30 days	NA	NA	NA	NA	NA	NA	NA	0.235314	0.0131675
27	Egamberdieva_2019	Single	Bacteria	Proteobacteria	Gammaproteobacteria	Pseudomonadales	Pseudomonadaceae	Pseudomonas	Pseudomonas_fluorescens	NUU2	Shoot Traits	Wheat	Residence	Triticum aestivum	Poaceae	Triticum	Yes	Without stress	Commercial Microbes	Seed	Not Specified	Not Specified	Field Experiment	7-30 days	NA	NA	NA	NA	NA	NA	NA	0.0623431	0.00015561
27	Egamberdieva_2019	Single	Bacteria	Proteobacteria	Gammaproteobacteria	Pseudomonadales	Pseudomonadaceae	Pseudomonas	Pseudomonas_fluorescens	NUU2	Root Traits	Wheat	Residence	Triticum aestivum	Poaceae	Triticum	Yes	Without stress	Commercial Microbes	Seed	Not Specified	Not Specified	Field Experiment	7-30 days	NA	NA	NA	NA	NA	NA	NA	0.195567	0.000162274
27	Egamberdieva_2019	Single	Bacteria	Proteobacteria	Gammaproteobacteria	Pseudomonadales	Pseudomonadaceae	Pseudomonas	Pseudomonas_fluorescens	NUU2	Overall Plant Growth Traits	Wheat	Residence	Triticum aestivum	Poaceae	Triticum	Yes	Without stress	Commercial Microbes	Seed	Not Specified	Not Specified	Field Experiment	7-30 days	NA	NA	NA	NA	NA	NA	NA	0.0344862	0.0177766
27	Egamberdieva_2019	Single	Bacteria	Proteobacteria	Gammaproteobacteria	Pseudomonadales	Pseudomonadaceae	Pseudomonas	Pseudomonas_sp. NUU1	NUU1	Shoot Traits	Wheat	Turon	Triticum aestivum	Poaceae	Triticum	Yes	Without stress	Commercial Microbes	Seed	Medium Density	1-30 minutes	Unsterilized media	7-30 days	NA	NA	NA	NA	NA	NA	NA	0.281851	0.000179639
27	Egamberdieva_2019	Single	Bacteria	Proteobacteria	Gammaproteobacteria	Pseudomonadales	Pseudomonadaceae	Pseudomonas	Pseudomonas_sp. NUU1	NUU1	Root Traits	Wheat	Turon	Triticum aestivum	Poaceae	Triticum	Yes	Without stress	Commercial Microbes	Seed	Medium Density	1-30 minutes	Unsterilized media	7-30 days	NA	NA	NA	NA	NA	NA	NA	0.216671	0.000316709
27	Egamberdieva_2019	Single	Bacteria	Proteobacteria	Gammaproteobacteria	Pseudomonadales	Pseudomonadaceae	Pseudomonas	Pseudomonas_sp. NUU1	NUU1	Overall Plant Growth Traits	Wheat	Turon	Triticum aestivum	Poaceae	Triticum	Yes	Without stress	Commercial Microbes	Seed	Medium Density	1-30 minutes	Unsterilized media	7-30 days	NA	NA	NA	NA	NA	NA	NA	0.274437	0.0174803
27	Egamberdieva_2019	Single	Bacteria	Proteobacteria	Gammaproteobacteria	Pseudomonadales	Pseudomonadaceae	Pseudomonas	Pseudomonas_sp. NUU1	NUU1	Shoot Traits	Wheat	Residence	Triticum aestivum	Poaceae	Triticum	Yes	Without stress	Commercial Microbes	Seed	Medium Density	1-30 minutes	Unsterilized media	7-30 days	NA	NA	NA	NA	NA	NA	NA	0.173511	0.000153186
27	Egamberdieva_2019	Single	Bacteria	Proteobacteria	Gammaproteobacteria	Pseudomonadales	Pseudomonadaceae	Pseudomonas	Pseudomonas_sp. NUU1	NUU1	Root Traits	Wheat	Residence	Triticum aestivum	Poaceae	Triticum	Yes	Without stress	Commercial Microbes	Seed	Medium Density	1-30 minutes	Unsterilized media	7-30 days	NA	NA	NA	NA	NA	NA	NA	0.111226	0.000217368
27	Egamberdieva_2019	Single	Bacteria	Proteobacteria	Gammaproteobacteria	Pseudomonadales	Pseudomonadaceae	Pseudomonas	Pseudomonas_sp. NUU1	NUU1	Overall Plant Growth Traits	Wheat	Residence	Triticum aestivum	Poaceae	Triticum	Yes	Without stress	Commercial Microbes	Seed	Medium Density	1-30 minutes	Unsterilized media	7-30 days	NA	NA	NA	NA	NA	NA	NA	0.0444518	0.0101548
27	Egamberdieva_2019	Single	Bacteria	Proteobacteria	Gammaproteobacteria	Pseudomonadales	Pseudomonadaceae	Pseudomonas	Pseudomonas_sp. NUU1	NUU1	Shoot Traits	Wheat	Turon	Triticum aestivum	Poaceae	Triticum	Yes	Without stress	Commercial Microbes	Seed	Not Specified	Not Specified	Field Experiment	7-30 days	NA	NA	NA	NA	NA	NA	NA	0.061748	3.91861e-05
27	Egamberdieva_2019	Single	Bacteria	Proteobacteria	Gammaproteobacteria	Pseudomonadales	Pseudomonadaceae	Pseudomonas	Pseudomonas_sp. NUU1	NUU1	Root Traits	Wheat	Turon	Triticum aestivum	Poaceae	Triticum	Yes	Without stress	Commercial Microbes	Seed	Not Specified	Not Specified	Field Experiment	7-30 days	NA	NA	NA	NA	NA	NA	NA	0.273696	0.000230697
27	Egamberdieva_2019	Single	Bacteria	Proteobacteria	Gammaproteobacteria	Pseudomonadales	Pseudomonadaceae	Pseudomonas	Pseudomonas_sp. NUU1	NUU1	Overall Plant Growth Traits	Wheat	Turon	Triticum aestivum	Poaceae	Triticum	Yes	Without stress	Commercial Microbes	Seed	Not Specified	Not Specified	Field Experiment	7-30 days	NA	NA	NA	NA	NA	NA	NA	0.0594234	0.012581
27	Egamberdieva_2019	Single	Bacteria	Proteobacteria	Gammaproteobacteria	Pseudomonadales	Pseudomonadaceae	Pseudomonas	Pseudomonas_sp. NUU1	NUU1	Shoot Traits	Wheat	Residence	Triticum aestivum	Poaceae	Triticum	Yes	Without stress	Commercial Microbes	Seed	Not Specified	Not Specified	Field Experiment	7-30 days	NA	NA	NA	NA	NA	NA	NA	-0.00586512	0.000146377
27	Egamberdieva_2019	Single	Bacteria	Proteobacteria	Gammaproteobacteria	Pseudomonadales	Pseudomonadaceae	Pseudomonas	Pseudomonas_sp. NUU1	NUU1	Root Traits	Wheat	Residence	Triticum aestivum	Poaceae	Triticum	Yes	Without stress	Commercial Microbes	Seed	Not Specified	Not Specified	Field Experiment	7-30 days	NA	NA	NA	NA	NA	NA	NA	-0.0161294	0.000189146
27	Egamberdieva_2019	Single	Bacteria	Proteobacteria	Gammaproteobacteria	Pseudomonadales	Pseudomonadaceae	Pseudomonas	Pseudomonas_sp. NUU1	NUU1	Overall Plant Growth Traits	Wheat	Residence	Triticum aestivum	Poaceae	Triticum	Yes	Without stress	Commercial Microbes	Seed	Not Specified	Not Specified	Field Experiment	7-30 days	NA	NA	NA	NA	NA	NA	NA	-0.0540672	0.0162913
28	Gontia-Mishra_et_al_2016	Single	Bacteria	Proteobacteria	Gammaproteobacteria	Enterobacterales	Enterobacteriaceae	Enterobacter	Enterobacter_ludwigii	NA	Shoot Traits	Wheat	GW 275	Triticum aestivum	Poaceae	Triticum	Yes	With stress	Root Microbes	Seedlings	Low Density	Not Specified	Sterilized media	7-30 days	NA	NA	NA	NA	NA	NA	NA	-0.00412836	0.00258704
28	Gontia-Mishra_et_al_2016	Single	Bacteria	Proteobacteria	Gammaproteobacteria	Enterobacterales	Enterobacteriaceae	Enterobacter	Enterobacter_ludwigii	NA	Root Traits	Wheat	GW 279	Triticum aestivum	Poaceae	Triticum	Yes	With stress	Root Microbes	Seedlings	Low Density	Not Specified	Sterilized media	7-30 days	NA	NA	NA	NA	NA	NA	NA	-0.122055	0.000675397
28	Gontia-Mishra_et_al_2016	Single	Bacteria	Proteobacteria	Gammaproteobacteria	Enterobacterales	Enterobacteriaceae	Enterobacter	Enterobacter_ludwigii	NA	Shoot Traits	Wheat	GW 287	Triticum aestivum	Poaceae	Triticum	Yes	With stress	Root Microbes	Seedlings	Low Density	Not Specified	Sterilized media	7-30 days	NA	NA	NA	NA	NA	NA	NA	0.199203	0.00678547
28	Gontia-Mishra_et_al_2016	Single	Bacteria	Proteobacteria	Gammaproteobacteria	Enterobacterales	Enterobacteriaceae	Enterobacter	Enterobacter_ludwigii	NA	Shoot Traits	Wheat	GW 291	Triticum aestivum	Poaceae	Triticum	Yes	With stress	Root Microbes	Seedlings	Low Density	Not Specified	Sterilized media	7-30 days	NA	NA	NA	NA	NA	NA	NA	-0.074108	0.0024515
28	Gontia-Mishra_et_al_2016	Single	Bacteria	Proteobacteria	Gammaproteobacteria	Enterobacterales	Enterobacteriaceae	Enterobacter	Enterobacter_ludwigii	NA	Root Traits	Wheat	GW 295	Triticum aestivum	Poaceae	Triticum	Yes	With stress	Root Microbes	Seedlings	Low Density	Not Specified	Sterilized media	7-30 days	NA	NA	NA	NA	NA	NA	NA	0.126815	0.00113369
28	Gontia-Mishra_et_al_2016	Single	Bacteria	Proteobacteria	Gammaproteobacteria	Enterobacterales	Enterobacteriaceae	Enterobacter	Enterobacter_ludwigii	NA	Root Traits	Wheat	GW 299	Triticum aestivum	Poaceae	Triticum	Yes	With stress	Root Microbes	Seedlings	Low Density	Not Specified	Sterilized media	7-30 days	NA	NA	NA	NA	NA	NA	NA	0.0425596	0.00574867
28	Gontia-Mishra_et_al_2016	Single	Bacteria	Proteobacteria	Gammaproteobacteria	Enterobacterales	Enterobacteriaceae	Enterobacter	Enterobacter_ludwigii	NA	Shoot Traits	Wheat	GW 303	Triticum aestivum	Poaceae	Triticum	Yes	With stress	Root Microbes	Seedlings	Low Density	Not Specified	Sterilized media	7-30 days	NA	NA	NA	NA	NA	NA	NA	-0.00435731	0.000696962
28	Gontia-Mishra_et_al_2016	Single	Bacteria	Proteobacteria	Gammaproteobacteria	Enterobacterales	Enterobacteriaceae	Enterobacter	Enterobacter_ludwigii	NA	Root Traits	Wheat	GW 307	Triticum aestivum	Poaceae	Triticum	Yes	With stress	Root Microbes	Seedlings	Low Density	Not Specified	Sterilized media	7-30 days	NA	NA	NA	NA	NA	NA	NA	0.137784	0.000750544
28	Gontia-Mishra_et_al_2016	Single	Bacteria	Proteobacteria	Gammaproteobacteria	Enterobacterales	Enterobacteriaceae	Enterobacter	Enterobacter_ludwigii	NA	Shoot Traits	Wheat	GW 315	Triticum aestivum	Poaceae	Triticum	Yes	With stress	Root Microbes	Seedlings	Low Density	Not Specified	Sterilized media	7-30 days	NA	NA	NA	NA	NA	NA	NA	0.16521	0.00205412
28	Gontia-Mishra_et_al_2016	Single	Bacteria	Proteobacteria	Gammaproteobacteria	Enterobacterales	Enterobacteriaceae	Enterobacter	Enterobacter_ludwigii	NA	Shoot Traits	Wheat	GW 319	Triticum aestivum	Poaceae	Triticum	Yes	With stress	Root Microbes	Seedlings	Low Density	Not Specified	Sterilized media	7-30 days	NA	NA	NA	NA	NA	NA	NA	0.163872	0.00264462
28	Gontia-Mishra_et_al_2016	Single	Bacteria	Proteobacteria	Gammaproteobacteria	Enterobacterales	Enterobacteriaceae	Enterobacter	Enterobacter_ludwigii	NA	Root Traits	Wheat	GW 323	Triticum aestivum	Poaceae	Triticum	Yes	With stress	Root Microbes	Seedlings	Low Density	Not Specified	Sterilized media	7-30 days	NA	NA	NA	NA	NA	NA	NA	0.501963	0.00123822
28	Gontia-Mishra_et_al_2016	Single	Bacteria	Proteobacteria	Gammaproteobacteria	Enterobacterales	Enterobacteriaceae	Enterobacter	Enterobacter_ludwigii	NA	Root Traits	Wheat	GW 327	Triticum aestivum	Poaceae	Triticum	Yes	With stress	Root Microbes	Seedlings	Low Density	Not Specified	Sterilized media	7-30 days	NA	NA	NA	NA	NA	NA	NA	0.241162	0.00428148
28	Gontia-Mishra_et_al_2016	Single	Bacteria	Bacteroidetes	Flavobacteriia	Flavobacteriales	Flavobacteriaceae	Flavobacterium	Flavobacterium_sp	NA	Shoot Traits	Wheat	GW 276	Triticum aestivum	Poaceae	Triticum	Yes	With stress	Root Microbes	Seedlings	Low Density	Not Specified	Sterilized media	7-30 days	NA	NA	NA	NA	NA	NA	NA	-0.0420712	0.00258547
28	Gontia-Mishra_et_al_2016	Single	Bacteria	Bacteroidetes	Flavobacteriia	Flavobacteriales	Flavobacteriaceae	Flavobacterium	Flavobacterium_sp	NA	Root Traits	Wheat	GW 280	Triticum aestivum	Poaceae	Triticum	Yes	With stress	Root Microbes	Seedlings	Low Density	Not Specified	Sterilized media	7-30 days	NA	NA	NA	NA	NA	NA	NA	-0.18843	0.00111983
28	Gontia-Mishra_et_al_2016	Single	Bacteria	Bacteroidetes	Flavobacteriia	Flavobacteriales	Flavobacteriaceae	Flavobacterium	Flavobacterium_sp	NA	Shoot Traits	Wheat	GW 288	Triticum aestivum	Poaceae	Triticum	Yes	With stress	Root Microbes	Seedlings	Low Density	Not Specified	Sterilized media	7-30 days	NA	NA	NA	NA	NA	NA	NA	0.0675582	0.00433042
28	Gontia-Mishra_et_al_2016	Single	Bacteria	Bacteroidetes	Flavobacteriia	Flavobacteriales	Flavobacteriaceae	Flavobacterium	Flavobacterium_sp	NA	Shoot Traits	Wheat	GW 292	Triticum aestivum	Poaceae	Triticum	Yes	With stress	Root Microbes	Seedlings	Low Density	Not Specified	Sterilized media	7-30 days	NA	NA	NA	NA	NA	NA	NA	0.0643668	0.00306625
28	Gontia-Mishra_et_al_2016	Single	Bacteria	Bacteroidetes	Flavobacteriia	Flavobacteriales	Flavobacteriaceae	Flavobacterium	Flavobacterium_sp	NA	Root Traits	Wheat	GW 296	Triticum aestivum	Poaceae	Triticum	Yes	With stress	Root Microbes	Seedlings	Low Density	Not Specified	Sterilized media	7-30 days	NA	NA	NA	NA	NA	NA	NA	0.138539	0.000646094
28	Gontia-Mishra_et_al_2016	Single	Bacteria	Bacteroidetes	Flavobacteriia	Flavobacteriales	Flavobacteriaceae	Flavobacterium	Flavobacterium_sp	NA	Root Traits	Wheat	GW 300	Triticum aestivum	Poaceae	Triticum	Yes	With stress	Root Microbes	Seedlings	Low Density	Not Specified	Sterilized media	7-30 days	NA	NA	NA	NA	NA	NA	NA	0.0631789	0.00213166
28	Gontia-Mishra_et_al_2016	Single	Bacteria	Bacteroidetes	Flavobacteriia	Flavobacteriales	Flavobacteriaceae	Flavobacterium	Flavobacterium_sp	NA	Shoot Traits	Wheat	GW 304	Triticum aestivum	Poaceae	Triticum	Yes	With stress	Root Microbes	Seedlings	Low Density	Not Specified	Sterilized media	7-30 days	NA	NA	NA	NA	NA	NA	NA	0.0425596	0.00042718
28	Gontia-Mishra_et_al_2016	Single	Bacteria	Bacteroidetes	Flavobacteriia	Flavobacteriales	Flavobacteriaceae	Flavobacterium	Flavobacterium_sp	NA	Root Traits	Wheat	GW 308	Triticum aestivum	Poaceae	Triticum	Yes	With stress	Root Microbes	Seedlings	Low Density	Not Specified	Sterilized media	7-30 days	NA	NA	NA	NA	NA	NA	NA	0.0335227	0.00114038
28	Gontia-Mishra_et_al_2016	Single	Bacteria	Bacteroidetes	Flavobacteriia	Flavobacteriales	Flavobacteriaceae	Flavobacterium	Flavobacterium_sp	NA	Shoot Traits	Wheat	GW 316	Triticum aestivum	Poaceae	Triticum	Yes	With stress	Root Microbes	Seedlings	Low Density	Not Specified	Sterilized media	7-30 days	NA	NA	NA	NA	NA	NA	NA	0.0805032	0.00221268
28	Gontia-Mishra_et_al_2016	Single	Bacteria	Bacteroidetes	Flavobacteriia	Flavobacteriales	Flavobacteriaceae	Flavobacterium	Flavobacterium_sp	NA	Shoot Traits	Wheat	GW 320	Triticum aestivum	Poaceae	Triticum	Yes	With stress	Root Microbes	Seedlings	Low Density	Not Specified	Sterilized media	7-30 days	NA	NA	NA	NA	NA	NA	NA	0.0862212	0.00338647
28	Gontia-Mishra_et_al_2016	Single	Bacteria	Bacteroidetes	Flavobacteriia	Flavobacteriales	Flavobacteriaceae	Flavobacterium	Flavobacterium_sp	NA	Root Traits	Wheat	GW 324	Triticum aestivum	Poaceae	Triticum	Yes	With stress	Root Microbes	Seedlings	Low Density	Not Specified	Sterilized media	7-30 days	NA	NA	NA	NA	NA	NA	NA	0.211309	0.00104186
28	Gontia-Mishra_et_al_2016	Single	Bacteria	Bacteroidetes	Flavobacteriia	Flavobacteriales	Flavobacteriaceae	Flavobacterium	Flavobacterium_sp	NA	Root Traits	Wheat	GW 328	Triticum aestivum	Poaceae	Triticum	Yes	With stress	Root Microbes	Seedlings	Low Density	Not Specified	Sterilized media	7-30 days	NA	NA	NA	NA	NA	NA	NA	0.167054	0.00288507
28	Gontia-Mishra_et_al_2016	Single	Bacteria	Proteobacteria	Gammaproteobacteria	Enterobacterales	Enterobacteriaceae	Klebsiella	Klebsiella_sp	NA	Shoot Traits	Wheat	GW 274	Triticum aestivum	Poaceae	Triticum	Yes	With stress	Root Microbes	Seedlings	Low Density	Not Specified	Sterilized media	7-30 days	NA	NA	NA	NA	NA	NA	NA	0.0331522	0.00314888
28	Gontia-Mishra_et_al_2016	Single	Bacteria	Proteobacteria	Gammaproteobacteria	Enterobacterales	Enterobacteriaceae	Klebsiella	Klebsiella_sp	NA	Root Traits	Wheat	GW 278	Triticum aestivum	Poaceae	Triticum	Yes	With stress	Root Microbes	Seedlings	Low Density	Not Specified	Sterilized media	7-30 days	NA	NA	NA	NA	NA	NA	NA	0.076946	0.00128406
28	Gontia-Mishra_et_al_2016	Single	Bacteria	Proteobacteria	Gammaproteobacteria	Enterobacterales	Enterobacteriaceae	Klebsiella	Klebsiella_sp	NA	Shoot Traits	Wheat	GW 286	Triticum aestivum	Poaceae	Triticum	Yes	With stress	Root Microbes	Seedlings	Low Density	Not Specified	Sterilized media	7-30 days	NA	NA	NA	NA	NA	NA	NA	0.391024	0.0119828
28	Gontia-Mishra_et_al_2016	Single	Bacteria	Proteobacteria	Gammaproteobacteria	Enterobacterales	Enterobacteriaceae	Klebsiella	Klebsiella_sp	NA	Shoot Traits	Wheat	GW 290	Triticum aestivum	Poaceae	Triticum	Yes	With stress	Root Microbes	Seedlings	Low Density	Not Specified	Sterilized media	7-30 days	NA	NA	NA	NA	NA	NA	NA	0.251314	0.00201812
28	Gontia-Mishra_et_al_2016	Single	Bacteria	Proteobacteria	Gammaproteobacteria	Enterobacterales	Enterobacteriaceae	Klebsiella	Klebsiella_sp	NA	Root Traits	Wheat	GW 294	Triticum aestivum	Poaceae	Triticum	Yes	With stress	Root Microbes	Seedlings	Low Density	Not Specified	Sterilized media	7-30 days	NA	NA	NA	NA	NA	NA	NA	0.214809	0.000642933
28	Gontia-Mishra_et_al_2016	Single	Bacteria	Proteobacteria	Gammaproteobacteria	Enterobacterales	Enterobacteriaceae	Klebsiella	Klebsiella_sp	NA	Root Traits	Wheat	GW 298	Triticum aestivum	Poaceae	Triticum	Yes	With stress	Root Microbes	Seedlings	Low Density	Not Specified	Sterilized media	7-30 days	NA	NA	NA	NA	NA	NA	NA	0.231802	0.0014168
28	Gontia-Mishra_et_al_2016	Single	Bacteria	Proteobacteria	Gammaproteobacteria	Enterobacterales	Enterobacteriaceae	Klebsiella	Klebsiella_sp	NA	Shoot Traits	Wheat	GW 302	Triticum aestivum	Poaceae	Triticum	Yes	With stress	Root Microbes	Seedlings	Low Density	Not Specified	Sterilized media	7-30 days	NA	NA	NA	NA	NA	NA	NA	0.0793736	0.00146325
28	Gontia-Mishra_et_al_2016	Single	Bacteria	Proteobacteria	Gammaproteobacteria	Enterobacterales	Enterobacteriaceae	Klebsiella	Klebsiella_sp	NA	Root Traits	Wheat	GW 306	Triticum aestivum	Poaceae	Triticum	Yes	With stress	Root Microbes	Seedlings	Low Density	Not Specified	Sterilized media	7-30 days	NA	NA	NA	NA	NA	NA	NA	0.250051	0.00341787
28	Gontia-Mishra_et_al_2016	Single	Bacteria	Proteobacteria	Gammaproteobacteria	Enterobacterales	Enterobacteriaceae	Klebsiella	Klebsiella_sp	NA	Shoot Traits	Wheat	GW 314	Triticum aestivum	Poaceae	Triticum	Yes	With stress	Root Microbes	Seedlings	Low Density	Not Specified	Sterilized media	7-30 days	NA	NA	NA	NA	NA	NA	NA	0.190274	0.00446287
28	Gontia-Mishra_et_al_2016	Single	Bacteria	Proteobacteria	Gammaproteobacteria	Enterobacterales	Enterobacteriaceae	Klebsiella	Klebsiella_sp	NA	Shoot Traits	Wheat	GW 318	Triticum aestivum	Poaceae	Triticum	Yes	With stress	Root Microbes	Seedlings	Low Density	Not Specified	Sterilized media	7-30 days	NA	NA	NA	NA	NA	NA	NA	0.208823	0.00247803
28	Gontia-Mishra_et_al_2016	Single	Bacteria	Proteobacteria	Gammaproteobacteria	Enterobacterales	Enterobacteriaceae	Klebsiella	Klebsiella_sp	NA	Root Traits	Wheat	GW 322	Triticum aestivum	Poaceae	Triticum	Yes	With stress	Root Microbes	Seedlings	Low Density	Not Specified	Sterilized media	7-30 days	NA	NA	NA	NA	NA	NA	NA	0.51961	0.00104245
28	Gontia-Mishra_et_al_2016	Single	Bacteria	Proteobacteria	Gammaproteobacteria	Enterobacterales	Enterobacteriaceae	Klebsiella	Klebsiella_sp	NA	Root Traits	Wheat	GW 326	Triticum aestivum	Poaceae	Triticum	Yes	With stress	Root Microbes	Seedlings	Low Density	Not Specified	Sterilized media	7-30 days	NA	NA	NA	NA	NA	NA	NA	0.264693	0.00214339
29	Shahzad_et_al_2017	Single	Bacteria	Firmicutes	Bacilli	Bacillales	Bacillaceae	Bacillus	Bacillus_amyloliquefaciens	RWL-1	Shoot Traits	Tomato	Yegwang	Solanum lycopersicum	Solanaceae	Solanum	Yes	With stress	Seed and Leaf Microbes	Seedlings	Medium Density	Not Specified	Sterilized media	7-30 days	NA	NA	NA	NA	NA	NA	NA	0.248676	0.000547634
29	Shahzad_et_al_2017	Single	Bacteria	Firmicutes	Bacilli	Bacillales	Bacillaceae	Bacillus	Bacillus_amyloliquefaciens	RWL-1	Shoot Traits	Tomato	Yegwang	Solanum lycopersicum	Solanaceae	Solanum	Yes	With stress	Seed and Leaf Microbes	Seedlings	Medium Density	Not Specified	Sterilized media	7-30 days	NA	NA	NA	NA	NA	NA	NA	0.239353	0.000545923
29	Shahzad_et_al_2017	Single	Bacteria	Firmicutes	Bacilli	Bacillales	Bacillaceae	Bacillus	Bacillus_amyloliquefaciens	RWL-1	Root Traits	Tomato	Yegwang	Solanum lycopersicum	Solanaceae	Solanum	Yes	With stress	Seed and Leaf Microbes	Seedlings	Medium Density	Not Specified	Sterilized media	7-30 days	NA	NA	NA	NA	NA	NA	NA	0.912845	0.00173481
29	Shahzad_et_al_2017	Single	Bacteria	Firmicutes	Bacilli	Bacillales	Bacillaceae	Bacillus	Bacillus_amyloliquefaciens	RWL-1	Root Traits	Tomato	Yegwang	Solanum lycopersicum	Solanaceae	Solanum	Yes	With stress	Seed and Leaf Microbes	Seedlings	Medium Density	Not Specified	Sterilized media	7-30 days	NA	NA	NA	NA	NA	NA	NA	0.64447	0.00316965
29	Shahzad_et_al_2017	Single	Bacteria	Firmicutes	Bacilli	Bacillales	Bacillaceae	Bacillus	Bacillus_amyloliquefaciens	RWL-1	Shoot Traits	Tomato	Yegwang	Solanum lycopersicum	Solanaceae	Solanum	Yes	With stress	Seed and Leaf Microbes	Seedlings	Medium Density	Not Specified	Sterilized media	7-30 days	NA	NA	NA	NA	NA	NA	NA	1.05321	0.00103379
29	Shahzad_et_al_2017	Single	Bacteria	Firmicutes	Bacilli	Bacillales	Bacillaceae	Bacillus	Bacillus_amyloliquefaciens	RWL-1	Shoot Traits	Tomato	Yegwang	Solanum lycopersicum	Solanaceae	Solanum	Yes	With stress	Seed and Leaf Microbes	Seedlings	Medium Density	Not Specified	Sterilized media	7-30 days	NA	NA	NA	NA	NA	NA	NA	0.558638	0.000484137
29	Shahzad_et_al_2017	Single	Bacteria	Firmicutes	Bacilli	Bacillales	Bacillaceae	Bacillus	Bacillus_amyloliquefaciens	RWL-1	Shoot Traits	Tomato	Yegwang	Solanum lycopersicum	Solanaceae	Solanum	Yes	With stress	Seed and Leaf Microbes	Seedlings	Medium Density	Not Specified	Sterilized media	7-30 days	NA	NA	NA	NA	NA	NA	NA	1.01331	0.00113055
29	Shahzad_et_al_2017	Single	Bacteria	Firmicutes	Bacilli	Bacillales	Bacillaceae	Bacillus	Bacillus_amyloliquefaciens	RWL-1	Shoot Traits	Tomato	Yegwang	Solanum lycopersicum	Solanaceae	Solanum	Yes	With stress	Seed and Leaf Microbes	Seedlings	Medium Density	Not Specified	Sterilized media	7-30 days	NA	NA	NA	NA	NA	NA	NA	0.652873	0.000307913
29	Shahzad_et_al_2017	Single	Bacteria	Firmicutes	Bacilli	Bacillales	Bacillaceae	Bacillus	Bacillus_amyloliquefaciens	RWL-1	Leaf Traits	Tomato	Yegwang	Solanum lycopersicum	Solanaceae	Solanum	Yes	With stress	Seed and Leaf Microbes	Seedlings	Medium Density	Not Specified	Sterilized media	7-30 days	NA	NA	NA	NA	NA	NA	NA	0.243905	0.000770471
29	Shahzad_et_al_2017	Single	Bacteria	Firmicutes	Bacilli	Bacillales	Bacillaceae	Bacillus	Bacillus_amyloliquefaciens	RWL-1	Leaf Traits	Tomato	Yegwang	Solanum lycopersicum	Solanaceae	Solanum	Yes	With stress	Seed and Leaf Microbes	Seedlings	Medium Density	Not Specified	Sterilized media	7-30 days	NA	NA	NA	NA	NA	NA	NA	0.587464	0.00179793
30	Rajkumar_et_al_2008	Single	Bacteria	Firmicutes	Bacilli	Bacillales	Bacillaceae	Bacillus	Bacillus_weihenstephanensis	SM3	Overall Plant Growth Traits	Sunflower	NA	Helianthus annuus	Asteraceae	Helianthus	Yes	With stress	Soil Microbes	Root zone	Medium Density	120-300 minutes	Sterilized media	7-30 days	NA	NA	NA	NA	NA	NA	NA	0.0943107	0.000937184
30	Rajkumar_et_al_2008	Single	Bacteria	Firmicutes	Bacilli	Bacillales	Bacillaceae	Bacillus	Bacillus_weihenstephanensis	SM3	Overall Plant Growth Traits	Sunflower	NA	Helianthus annuus	Asteraceae	Helianthus	Yes	With stress	Soil Microbes	Root zone	Medium Density	120-300 minutes	Sterilized media	7-30 days	NA	NA	NA	NA	NA	NA	NA	0.381368	0.000414158
30	Rajkumar_et_al_2008	Single	Bacteria	Firmicutes	Bacilli	Bacillales	Bacillaceae	Bacillus	Bacillus_weihenstephanensis	SM3	Overall Plant Growth Traits	Sunflower	NA	Helianthus annuus	Asteraceae	Helianthus	Yes	With stress	Soil Microbes	Root zone	Medium Density	120-300 minutes	Sterilized media	7-30 days	NA	NA	NA	NA	NA	NA	NA	0.300754	0.00154846
30	Rajkumar_et_al_2008	Single	Bacteria	Firmicutes	Bacilli	Bacillales	Bacillaceae	Bacillus	Bacillus_weihenstephanensis	SM3	Overall Plant Growth Traits	Sunflower	NA	Helianthus annuus	Asteraceae	Helianthus	Yes	With stress	Soil Microbes	Root zone	Medium Density	120-300 minutes	Sterilized media	7-30 days	NA	NA	NA	NA	NA	NA	NA	0.10399	0.00130784
30	Rajkumar_et_al_2008	Single	Bacteria	Firmicutes	Bacilli	Bacillales	Bacillaceae	Bacillus	Bacillus_weihenstephanensis	SM3	Overall Plant Growth Traits	Sunflower	NA	Helianthus annuus	Asteraceae	Helianthus	Yes	With stress	Soil Microbes	Root zone	Medium Density	120-300 minutes	Sterilized media	7-30 days	NA	NA	NA	NA	NA	NA	NA	0.139762	0.00396345
30	Rajkumar_et_al_2008	Single	Bacteria	Firmicutes	Bacilli	Bacillales	Bacillaceae	Bacillus	Bacillus_weihenstephanensis	SM3	Overall Plant Growth Traits	Sunflower	NA	Helianthus annuus	Asteraceae	Helianthus	Yes	With stress	Soil Microbes	Root zone	Medium Density	120-300 minutes	Sterilized media	7-30 days	NA	NA	NA	NA	NA	NA	NA	0.223144	0.00627551
30	Rajkumar_et_al_2008	Single	Bacteria	Firmicutes	Bacilli	Bacillales	Bacillaceae	Bacillus	Bacillus_weihenstephanensis	SM3	Overall Plant Growth Traits	Sunflower	NA	Helianthus annuus	Asteraceae	Helianthus	Yes	With stress	Soil Microbes	Root zone	Medium Density	120-300 minutes	Sterilized media	7-30 days	NA	NA	NA	NA	NA	NA	NA	0.154151	0.00175359
30	Rajkumar_et_al_2008	Single	Bacteria	Firmicutes	Bacilli	Bacillales	Bacillaceae	Bacillus	Bacillus_weihenstephanensis	SM3	Overall Plant Growth Traits	Sunflower	NA	Helianthus annuus	Asteraceae	Helianthus	Yes	With stress	Soil Microbes	Root zone	Medium Density	120-300 minutes	Sterilized media	7-30 days	NA	NA	NA	NA	NA	NA	NA	0.149532	0.00543656
31	Rajkumar_et_al_2006	Single	Bacteria	Firmicutes	Bacilli	Bacillales	Bacillaceae	Bacillus	Bacillus_sp. Ba32	Ba32	Root Traits	Indian_mustard	NA	Brassica juncea	Brassicaceae	Brassica	Yes	Without stress	Soil Microbes	Seed	Medium Density	60-120 minutes	Sterilized media	7-30 days	NA	NA	NA	NA	NA	NA	NA	0.443364	0.000651599
31	Rajkumar_et_al_2006	Single	Bacteria	Firmicutes	Bacilli	Bacillales	Bacillaceae	Bacillus	Bacillus_sp. Ba32	Ba32	Shoot Traits	Indian_mustard	NA	Brassica juncea	Brassicaceae	Brassica	Yes	Without stress	Soil Microbes	Seed	Medium Density	60-120 minutes	Sterilized media	7-30 days	NA	NA	NA	NA	NA	NA	NA	0.257277	0.000799919
31	Rajkumar_et_al_2006	Single	Bacteria	Proteobacteria	Gammaproteobacteria	Pseudomonadales	Pseudomonadaceae	Pseudomonas	Pseudomonas_sp. PsA4	PsA4	Root Traits	Indian_mustard	NA	Brassica juncea	Brassicaceae	Brassica	Yes	Without stress	Soil Microbes	Seed	Medium Density	60-120 minutes	Sterilized media	7-30 days	NA	NA	NA	NA	NA	NA	NA	0.46651	0.000596587
31	Rajkumar_et_al_2006	Single	Bacteria	Proteobacteria	Gammaproteobacteria	Pseudomonadales	Pseudomonadaceae	Pseudomonas	Pseudomonas_sp. PsA4	PsA4	Shoot Traits	Indian_mustard	NA	Brassica juncea	Brassicaceae	Brassica	Yes	Without stress	Soil Microbes	Seed	Medium Density	60-120 minutes	Sterilized media	7-30 days	NA	NA	NA	NA	NA	NA	NA	0.438479	0.000697428
32	Valverde_et_al_2006	Single	Bacteria	Proteobacteria	Alphaproteobacteria	Hyphomicrobiales	Phyllobacteriaceae	Mesorhizobium	Mesorhizobium_ciceri	C-2/2	Shoot Traits	Chickpea	NA	Cicer arietinum	Fabaceae	Cicer	Yes	Without stress	Soil Microbes	Seed	Medium Density	Not Specified	Sterilized media	30-90 days	NA	NA	NA	NA	NA	NA	NA	0.217758	0.00294915
32	Valverde_et_al_2006	Single	Bacteria	Proteobacteria	Alphaproteobacteria	Hyphomicrobiales	Phyllobacteriaceae	Mesorhizobium	Mesorhizobium_ciceri	C-2/2	Shoot Traits	Chickpea	NA	Cicer arietinum	Fabaceae	Cicer	Yes	Without stress	Soil Microbes	Seed	Low Density	Not Specified	Field Experiment	90-180 days	7.71	NA	NA	0.08	NA	NA	1.16	0.998008	0.0842937
32	Valverde_et_al_2006	Single	Bacteria	Proteobacteria	Alphaproteobacteria	Hyphomicrobiales	Phyllobacteriaceae	Mesorhizobium	Mesorhizobium_ciceri	C-2/2	Nodulation Traits	Chickpea	NA	Cicer arietinum	Fabaceae	Cicer	Yes	Without stress	Soil Microbes	Seed	Low Density	Not Specified	Field Experiment	90-180 days	7.71	NA	NA	0.08	NA	NA	1.16	0.413308	0.0120437
32	Valverde_et_al_2006	Single	Bacteria	Proteobacteria	Gammaproteobacteria	Pseudomonadales	Pseudomonadaceae	Pseudomonas	Pseudomonas_jessenii	PS06	Shoot Traits	Chickpea	NA	Cicer arietinum	Fabaceae	Cicer	Yes	Without stress	Soil Microbes	Seed	Medium Density	Not Specified	Sterilized media	30-90 days	NA	NA	NA	NA	NA	NA	NA	0.128781	0.00300516
32	Valverde_et_al_2006	Single	Bacteria	Proteobacteria	Gammaproteobacteria	Pseudomonadales	Pseudomonadaceae	Pseudomonas	Pseudomonas_jessenii	PS06	Shoot Traits	Chickpea	NA	Cicer arietinum	Fabaceae	Cicer	Yes	Without stress	Soil Microbes	Seed	Low Density	Not Specified	Field Experiment	90-180 days	7.71	NA	NA	0.08	NA	NA	1.16	0.0098523	0.0462764
32	Valverde_et_al_2006	Single	Bacteria	Proteobacteria	Gammaproteobacteria	Pseudomonadales	Pseudomonadaceae	Pseudomonas	Pseudomonas_jessenii	PS06	Nodulation Traits	Chickpea	NA	Cicer arietinum	Fabaceae	Cicer	Yes	Without stress	Soil Microbes	Seed	Low Density	Not Specified	Field Experiment	90-180 days	7.71	NA	NA	0.08	NA	NA	1.16	0.0902868	0.0153421
32	Valverde_et_al_2006	Consortium	Bacteria	Consortium	NA	NA	NA	NA	NA	NA	Shoot Traits	Chickpea	NA	Cicer arietinum	Fabaceae	Cicer	Yes	Without stress	Soil Microbes	Seed	Medium Density	Not Specified	Sterilized media	30-90 days	NA	NA	NA	NA	NA	NA	NA	0.0672009	0.0035065
32	Valverde_et_al_2006	Consortium	Bacteria	Consortium	NA	NA	NA	NA	NA	NA	Shoot Traits	Chickpea	NA	Cicer arietinum	Fabaceae	Cicer	Yes	Without stress	Soil Microbes	Seed	Low Density	Not Specified	Field Experiment	90-180 days	7.71	NA	NA	0.08	NA	NA	1.16	1.0582	0.0410815
32	Valverde_et_al_2006	Consortium	Bacteria	Consortium	NA	NA	NA	NA	NA	NA	Nodulation Traits	Chickpea	NA	Cicer arietinum	Fabaceae	Cicer	Yes	Without stress	Soil Microbes	Seed	Low Density	Not Specified	Field Experiment	90-180 days	7.71	NA	NA	0.08	NA	NA	1.16	0.765285	0.00940026
33	Verma_et_al_2013	Single	Bacteria	Proteobacteria	Gammaproteobacteria	Pseudomonadales	Pseudomonadaceae	Azotobacter	Azotobacter_chroococcum	NA	Root Traits	Chickpea	NA	Cicer arietinum	Fabaceae	Cicer	Yes	Without stress	Root Microbes	Seed	Low Density	1-30 minutes	Sterilized media	30-90 days	NA	NA	NA	NA	NA	NA	NA	0.201915	0.00365391
33	Verma_et_al_2013	Single	Bacteria	Proteobacteria	Gammaproteobacteria	Pseudomonadales	Pseudomonadaceae	Azotobacter	Azotobacter_chroococcum	NA	Shoot Traits	Chickpea	NA	Cicer arietinum	Fabaceae	Cicer	Yes	Without stress	Root Microbes	Seed	Low Density	1-30 minutes	Sterilized media	30-90 days	NA	NA	NA	NA	NA	NA	NA	0.179048	0.000749861
33	Verma_et_al_2013	Single	Bacteria	Proteobacteria	Gammaproteobacteria	Pseudomonadales	Pseudomonadaceae	Azotobacter	Azotobacter_chroococcum	NA	Nodulation Traits	Chickpea	NA	Cicer arietinum	Fabaceae	Cicer	Yes	Without stress	Root Microbes	Seed	Low Density	1-30 minutes	Field Experiment	30-90 days	NA	NA	NA	NA	NA	NA	NA	0.205852	0.000656609
33	Verma_et_al_2013	Single	Bacteria	Proteobacteria	Gammaproteobacteria	Pseudomonadales	Pseudomonadaceae	Azotobacter	Azotobacter_chroococcum	NA	Root Traits	Chickpea	NA	Cicer arietinum	Fabaceae	Cicer	Yes	Without stress	Root Microbes	Seed	Low Density	1-30 minutes	Field Experiment	30-90 days	NA	NA	NA	NA	NA	NA	NA	0.057444	0.000808127
33	Verma_et_al_2013	Single	Bacteria	Proteobacteria	Gammaproteobacteria	Pseudomonadales	Pseudomonadaceae	Azotobacter	Azotobacter_chroococcum	NA	Shoot Traits	Chickpea	NA	Cicer arietinum	Fabaceae	Cicer	Yes	Without stress	Root Microbes	Seed	Low Density	1-30 minutes	Field Experiment	30-90 days	NA	NA	NA	NA	NA	NA	NA	-0.0180185	0.000835406
33	Verma_et_al_2013	Single	Bacteria	Firmicutes	Bacilli	Bacillales	Bacillaceae	Priestia	Bacillus_megaterium	NA	Root Traits	Chickpea	NA	Cicer arietinum	Fabaceae	Cicer	Yes	Without stress	Root Microbes	Seed	Low Density	1-30 minutes	Sterilized media	30-90 days	NA	NA	NA	NA	NA	NA	NA	0.152192	0.00205913
33	Verma_et_al_2013	Single	Bacteria	Firmicutes	Bacilli	Bacillales	Bacillaceae	Priestia	Bacillus_megaterium	NA	Shoot Traits	Chickpea	NA	Cicer arietinum	Fabaceae	Cicer	Yes	Without stress	Root Microbes	Seed	Low Density	1-30 minutes	Sterilized media	30-90 days	NA	NA	NA	NA	NA	NA	NA	0.129848	0.000479176
33	Verma_et_al_2013	Single	Bacteria	Firmicutes	Bacilli	Bacillales	Bacillaceae	Priestia	Bacillus_megaterium	NA	Nodulation Traits	Chickpea	NA	Cicer arietinum	Fabaceae	Cicer	Yes	Without stress	Root Microbes	Seed	Low Density	1-30 minutes	Field Experiment	30-90 days	NA	NA	NA	NA	NA	NA	NA	0.133531	0.000631501
33	Verma_et_al_2013	Single	Bacteria	Firmicutes	Bacilli	Bacillales	Bacillaceae	Priestia	Bacillus_megaterium	NA	Root Traits	Chickpea	NA	Cicer arietinum	Fabaceae	Cicer	Yes	Without stress	Root Microbes	Seed	Low Density	1-30 minutes	Field Experiment	30-90 days	NA	NA	NA	NA	NA	NA	NA	-0.00774197	0.00133201
33	Verma_et_al_2013	Single	Bacteria	Firmicutes	Bacilli	Bacillales	Bacillaceae	Priestia	Bacillus_megaterium	NA	Shoot Traits	Chickpea	NA	Cicer arietinum	Fabaceae	Cicer	Yes	Without stress	Root Microbes	Seed	Low Density	1-30 minutes	Field Experiment	30-90 days	NA	NA	NA	NA	NA	NA	NA	0.0350913	0.000987724
33	Verma_et_al_2013	Single	Bacteria	Proteobacteria	Alphaproteobacteria	Hyphomicrobiales	Phyllobacteriaceae	Mesorhizobium	Mesorhizobium_sp	NA	Root Traits	Chickpea	NA	Cicer arietinum	Fabaceae	Cicer	Yes	Without stress	Root Microbes	Seed	Low Density	1-30 minutes	Sterilized media	30-90 days	NA	NA	NA	NA	NA	NA	NA	0.308022	0.000802776
33	Verma_et_al_2013	Single	Bacteria	Proteobacteria	Alphaproteobacteria	Hyphomicrobiales	Phyllobacteriaceae	Mesorhizobium	Mesorhizobium_sp	NA	Shoot Traits	Chickpea	NA	Cicer arietinum	Fabaceae	Cicer	Yes	Without stress	Root Microbes	Seed	Low Density	1-30 minutes	Sterilized media	30-90 days	NA	NA	NA	NA	NA	NA	NA	0.405465	0.000463148
33	Verma_et_al_2013	Single	Bacteria	Proteobacteria	Alphaproteobacteria	Hyphomicrobiales	Phyllobacteriaceae	Mesorhizobium	Mesorhizobium_sp	NA	Nodulation Traits	Chickpea	NA	Cicer arietinum	Fabaceae	Cicer	Yes	Without stress	Root Microbes	Seed	Low Density	1-30 minutes	Field Experiment	30-90 days	NA	NA	NA	NA	NA	NA	NA	0.395896	0.000738063
33	Verma_et_al_2013	Single	Bacteria	Proteobacteria	Alphaproteobacteria	Hyphomicrobiales	Phyllobacteriaceae	Mesorhizobium	Mesorhizobium_sp	NA	Root Traits	Chickpea	NA	Cicer arietinum	Fabaceae	Cicer	Yes	Without stress	Root Microbes	Seed	Low Density	1-30 minutes	Field Experiment	30-90 days	NA	NA	NA	NA	NA	NA	NA	0.296002	0.000752245
33	Verma_et_al_2013	Single	Bacteria	Proteobacteria	Alphaproteobacteria	Hyphomicrobiales	Phyllobacteriaceae	Mesorhizobium	Mesorhizobium_sp	NA	Shoot Traits	Chickpea	NA	Cicer arietinum	Fabaceae	Cicer	Yes	Without stress	Root Microbes	Seed	Low Density	1-30 minutes	Field Experiment	30-90 days	NA	NA	NA	NA	NA	NA	NA	0.251314	0.00205499
33	Verma_et_al_2013	Single	Bacteria	Proteobacteria	Gammaproteobacteria	Pseudomonadales	Pseudomonadaceae	Pseudomonas	Pseudomonas_aeruginosa	NA	Root Traits	Chickpea	NA	Cicer arietinum	Fabaceae	Cicer	Yes	Without stress	Root Microbes	Seed	Low Density	1-30 minutes	Sterilized media	30-90 days	NA	NA	NA	NA	NA	NA	NA	0.263417	0.000829044
33	Verma_et_al_2013	Single	Bacteria	Proteobacteria	Gammaproteobacteria	Pseudomonadales	Pseudomonadaceae	Pseudomonas	Pseudomonas_aeruginosa	NA	Shoot Traits	Chickpea	NA	Cicer arietinum	Fabaceae	Cicer	Yes	Without stress	Root Microbes	Seed	Low Density	1-30 minutes	Sterilized media	30-90 days	NA	NA	NA	NA	NA	NA	NA	0.301245	0.000441353
33	Verma_et_al_2013	Single	Bacteria	Proteobacteria	Gammaproteobacteria	Pseudomonadales	Pseudomonadaceae	Pseudomonas	Pseudomonas_aeruginosa	NA	Nodulation Traits	Chickpea	NA	Cicer arietinum	Fabaceae	Cicer	Yes	Without stress	Root Microbes	Seed	Low Density	1-30 minutes	Field Experiment	30-90 days	NA	NA	NA	NA	NA	NA	NA	0.273293	0.000627104
33	Verma_et_al_2013	Single	Bacteria	Proteobacteria	Gammaproteobacteria	Pseudomonadales	Pseudomonadaceae	Pseudomonas	Pseudomonas_aeruginosa	NA	Root Traits	Chickpea	NA	Cicer arietinum	Fabaceae	Cicer	Yes	Without stress	Root Microbes	Seed	Low Density	1-30 minutes	Field Experiment	30-90 days	NA	NA	NA	NA	NA	NA	NA	0.176305	0.000776966
33	Verma_et_al_2013	Single	Bacteria	Proteobacteria	Gammaproteobacteria	Pseudomonadales	Pseudomonadaceae	Pseudomonas	Pseudomonas_aeruginosa	NA	Shoot Traits	Chickpea	NA	Cicer arietinum	Fabaceae	Cicer	Yes	Without stress	Root Microbes	Seed	Low Density	1-30 minutes	Field Experiment	30-90 days	NA	NA	NA	NA	NA	NA	NA	0.109815	0.000718878
33	Verma_et_al_2013	Consortium	Bacteria	Consortium	NA	NA	NA	NA	NA	NA	Root Traits	Chickpea	NA	Cicer arietinum	Fabaceae	Cicer	Yes	Without stress	Root Microbes	Seed	Low Density	1-30 minutes	Sterilized media	30-90 days	NA	NA	NA	NA	NA	NA	NA	0.403942	0.0153934
33	Verma_et_al_2013	Consortium	Bacteria	Consortium	NA	NA	NA	NA	NA	NA	Root Traits	Chickpea	NA	Cicer arietinum	Fabaceae	Cicer	Yes	Without stress	Root Microbes	Seed	Low Density	1-30 minutes	Sterilized media	30-90 days	NA	NA	NA	NA	NA	NA	NA	0.445739	5.3182
33	Verma_et_al_2013	Consortium	Bacteria	Consortium	NA	NA	NA	NA	NA	NA	Root Traits	Chickpea	NA	Cicer arietinum	Fabaceae	Cicer	Yes	Without stress	Root Microbes	Seed	Low Density	1-30 minutes	Sterilized media	30-90 days	NA	NA	NA	NA	NA	NA	NA	0.670051	21.079
33	Verma_et_al_2013	Consortium	Bacteria	Consortium	NA	NA	NA	NA	NA	NA	Shoot Traits	Chickpea	NA	Cicer arietinum	Fabaceae	Cicer	Yes	Without stress	Root Microbes	Seed	Low Density	1-30 minutes	Sterilized media	30-90 days	NA	NA	NA	NA	NA	NA	NA	0.509985	0.00157312
33	Verma_et_al_2013	Consortium	Bacteria	Consortium	NA	NA	NA	NA	NA	NA	Shoot Traits	Chickpea	NA	Cicer arietinum	Fabaceae	Cicer	Yes	Without stress	Root Microbes	Seed	Low Density	1-30 minutes	Sterilized media	30-90 days	NA	NA	NA	NA	NA	NA	NA	0.587631	0.000501914
33	Verma_et_al_2013	Consortium	Bacteria	Consortium	NA	NA	NA	NA	NA	NA	Shoot Traits	Chickpea	NA	Cicer arietinum	Fabaceae	Cicer	Yes	Without stress	Root Microbes	Seed	Low Density	1-30 minutes	Sterilized media	30-90 days	NA	NA	NA	NA	NA	NA	NA	0.636977	0.00131927
33	Verma_et_al_2013	Consortium	Bacteria	Consortium	NA	NA	NA	NA	NA	NA	Nodulation Traits	Chickpea	NA	Cicer arietinum	Fabaceae	Cicer	Yes	Without stress	Root Microbes	Seed	Low Density	1-30 minutes	Field Experiment	30-90 days	NA	NA	NA	NA	NA	NA	NA	0.538997	0.000695946
33	Verma_et_al_2013	Consortium	Bacteria	Consortium	NA	NA	NA	NA	NA	NA	Nodulation Traits	Chickpea	NA	Cicer arietinum	Fabaceae	Cicer	Yes	Without stress	Root Microbes	Seed	Low Density	1-30 minutes	Field Experiment	30-90 days	NA	NA	NA	NA	NA	NA	NA	0.505095	0.00147073
33	Verma_et_al_2013	Consortium	Bacteria	Consortium	NA	NA	NA	NA	NA	NA	Nodulation Traits	Chickpea	NA	Cicer arietinum	Fabaceae	Cicer	Yes	Without stress	Root Microbes	Seed	Low Density	1-30 minutes	Field Experiment	30-90 days	NA	NA	NA	NA	NA	NA	NA	0.619039	0.00304263
33	Verma_et_al_2013	Consortium	Bacteria	Consortium	NA	NA	NA	NA	NA	NA	Root Traits	Chickpea	NA	Cicer arietinum	Fabaceae	Cicer	Yes	Without stress	Root Microbes	Seed	Low Density	1-30 minutes	Field Experiment	30-90 days	NA	NA	NA	NA	NA	NA	NA	0.371475	0.000739439
33	Verma_et_al_2013	Consortium	Bacteria	Consortium	NA	NA	NA	NA	NA	NA	Root Traits	Chickpea	NA	Cicer arietinum	Fabaceae	Cicer	Yes	Without stress	Root Microbes	Seed	Low Density	1-30 minutes	Field Experiment	30-90 days	NA	NA	NA	NA	NA	NA	NA	0.344519	0.000743793
33	Verma_et_al_2013	Consortium	Bacteria	Consortium	NA	NA	NA	NA	NA	NA	Root Traits	Chickpea	NA	Cicer arietinum	Fabaceae	Cicer	Yes	Without stress	Root Microbes	Seed	Low Density	1-30 minutes	Field Experiment	30-90 days	NA	NA	NA	NA	NA	NA	NA	0.451518	0.000727813
33	Verma_et_al_2013	Consortium	Bacteria	Consortium	NA	NA	NA	NA	NA	NA	Shoot Traits	Chickpea	NA	Cicer arietinum	Fabaceae	Cicer	Yes	Without stress	Root Microbes	Seed	Low Density	1-30 minutes	Field Experiment	30-90 days	NA	NA	NA	NA	NA	NA	NA	0.278713	0.000878136
33	Verma_et_al_2013	Consortium	Bacteria	Consortium	NA	NA	NA	NA	NA	NA	Shoot Traits	Chickpea	NA	Cicer arietinum	Fabaceae	Cicer	Yes	Without stress	Root Microbes	Seed	Low Density	1-30 minutes	Field Experiment	30-90 days	NA	NA	NA	NA	NA	NA	NA	0.230261	0.000633248
33	Verma_et_al_2013	Consortium	Bacteria	Consortium	NA	NA	NA	NA	NA	NA	Shoot Traits	Chickpea	NA	Cicer arietinum	Fabaceae	Cicer	Yes	Without stress	Root Microbes	Seed	Low Density	1-30 minutes	Field Experiment	30-90 days	NA	NA	NA	NA	NA	NA	NA	0.369097	0.000404611
34	Kang_a_et_al_2014	Single	Bacteria	Proteobacteria	Gammaproteobacteria	Moraxellales	Moraxellaceae	Acinetobacter	Acinetobacter_calcoaceticus	SE370	Shoot Traits	Cucumber	NA	Cucumis sativus	Cucurbitaceae	Cucumis	Yes	With stress	Commercial Microbes	Seedlings	Not Specified	Not Specified	Unsterilized media	7-30 days	NA	NA	NA	NA	NA	NA	NA	0.204664	0.0115119
34	Kang_a_et_al_2014	Single	Bacteria	Proteobacteria	Gammaproteobacteria	Moraxellales	Moraxellaceae	Acinetobacter	Acinetobacter_calcoaceticus	SE370	Shoot Traits	Cucumber	NA	Cucumis sativus	Cucurbitaceae	Cucumis	Yes	With stress	Commercial Microbes	Seedlings	Not Specified	Not Specified	Unsterilized media	7-30 days	NA	NA	NA	NA	NA	NA	NA	0.367406	0.00775054
34	Kang_a_et_al_2014	Single	Bacteria	Proteobacteria	Gammaproteobacteria	Moraxellales	Moraxellaceae	Acinetobacter	Acinetobacter_calcoaceticus	SE370	Leaf Traits	Cucumber	NA	Cucumis sativus	Cucurbitaceae	Cucumis	Yes	With stress	Commercial Microbes	Seedlings	Not Specified	Not Specified	Unsterilized media	7-30 days	NA	NA	NA	NA	NA	NA	NA	0.101583	0.00361286
34	Kang_a_et_al_2014	Single	Bacteria	Proteobacteria	Gammaproteobacteria	Moraxellales	Moraxellaceae	Acinetobacter	Acinetobacter_calcoaceticus	SE370	Shoot Traits	Cucumber	NA	Cucumis sativus	Cucurbitaceae	Cucumis	Yes	With stress	Commercial Microbes	Seedlings	Not Specified	Not Specified	Unsterilized media	7-30 days	NA	NA	NA	NA	NA	NA	NA	0.0833816	0.00869104
34	Kang_a_et_al_2014	Single	Bacteria	Proteobacteria	Gammaproteobacteria	Moraxellales	Moraxellaceae	Acinetobacter	Acinetobacter_calcoaceticus	SE370	Shoot Traits	Cucumber	NA	Cucumis sativus	Cucurbitaceae	Cucumis	Yes	With stress	Commercial Microbes	Seedlings	Not Specified	Not Specified	Unsterilized media	7-30 days	NA	NA	NA	NA	NA	NA	NA	0.195131	0.0178835
34	Kang_a_et_al_2014	Single	Bacteria	Proteobacteria	Gammaproteobacteria	Moraxellales	Moraxellaceae	Acinetobacter	Acinetobacter_calcoaceticus	SE370	Leaf Traits	Cucumber	NA	Cucumis sativus	Cucurbitaceae	Cucumis	Yes	With stress	Commercial Microbes	Seedlings	Not Specified	Not Specified	Unsterilized media	7-30 days	NA	NA	NA	NA	NA	NA	NA	0.153741	0.0052885
34	Kang_a_et_al_2014	Single	Bacteria	Proteobacteria	Gammaproteobacteria	Moraxellales	Moraxellaceae	Acinetobacter	Acinetobacter_calcoaceticus	SE370	Shoot Traits	Cucumber	NA	Cucumis sativus	Cucurbitaceae	Cucumis	Yes	With stress	Commercial Microbes	Seedlings	Not Specified	Not Specified	Unsterilized media	7-30 days	NA	NA	NA	NA	NA	NA	NA	0.135048	0.00982226
34	Kang_a_et_al_2014	Single	Bacteria	Proteobacteria	Gammaproteobacteria	Moraxellales	Moraxellaceae	Acinetobacter	Acinetobacter_calcoaceticus	SE370	Shoot Traits	Cucumber	NA	Cucumis sativus	Cucurbitaceae	Cucumis	Yes	With stress	Commercial Microbes	Seedlings	Not Specified	Not Specified	Unsterilized media	7-30 days	NA	NA	NA	NA	NA	NA	NA	0.414199	0.0143458
34	Kang_a_et_al_2014	Single	Bacteria	Proteobacteria	Gammaproteobacteria	Moraxellales	Moraxellaceae	Acinetobacter	Acinetobacter_calcoaceticus	SE370	Leaf Traits	Cucumber	NA	Cucumis sativus	Cucurbitaceae	Cucumis	Yes	With stress	Commercial Microbes	Seedlings	Not Specified	Not Specified	Unsterilized media	7-30 days	NA	NA	NA	NA	NA	NA	NA	0.1613	0.00557547
34	Kang_a_et_al_2014	Single	Bacteria	Proteobacteria	Betaproteobacteria	Burkholderiales	Burkholderiaceae	Burkholderia	Burkholderia_cepacia	SE4	Shoot Traits	Cucumber	NA	Cucumis sativus	Cucurbitaceae	Cucumis	Yes	With stress	Commercial Microbes	Seedlings	Not Specified	Not Specified	Unsterilized media	7-30 days	NA	NA	NA	NA	NA	NA	NA	0.203946	0.00285014
34	Kang_a_et_al_2014	Single	Bacteria	Proteobacteria	Betaproteobacteria	Burkholderiales	Burkholderiaceae	Burkholderia	Burkholderia_cepacia	SE4	Shoot Traits	Cucumber	NA	Cucumis sativus	Cucurbitaceae	Cucumis	Yes	With stress	Commercial Microbes	Seedlings	Not Specified	Not Specified	Unsterilized media	7-30 days	NA	NA	NA	NA	NA	NA	NA	0.390134	0.00953998
34	Kang_a_et_al_2014	Single	Bacteria	Proteobacteria	Betaproteobacteria	Burkholderiales	Burkholderiaceae	Burkholderia	Burkholderia_cepacia	SE4	Leaf Traits	Cucumber	NA	Cucumis sativus	Cucurbitaceae	Cucumis	Yes	With stress	Commercial Microbes	Seedlings	Not Specified	Not Specified	Unsterilized media	7-30 days	NA	NA	NA	NA	NA	NA	NA	0.153797	0.00280261
34	Kang_a_et_al_2014	Single	Bacteria	Proteobacteria	Betaproteobacteria	Burkholderiales	Burkholderiaceae	Burkholderia	Burkholderia_cepacia	SE4	Shoot Traits	Cucumber	NA	Cucumis sativus	Cucurbitaceae	Cucumis	Yes	With stress	Commercial Microbes	Seedlings	Not Specified	Not Specified	Unsterilized media	7-30 days	NA	NA	NA	NA	NA	NA	NA	0.0706176	0.00673668
34	Kang_a_et_al_2014	Single	Bacteria	Proteobacteria	Betaproteobacteria	Burkholderiales	Burkholderiaceae	Burkholderia	Burkholderia_cepacia	SE4	Shoot Traits	Cucumber	NA	Cucumis sativus	Cucurbitaceae	Cucumis	Yes	With stress	Commercial Microbes	Seedlings	Not Specified	Not Specified	Unsterilized media	7-30 days	NA	NA	NA	NA	NA	NA	NA	0.208675	0.0175655
34	Kang_a_et_al_2014	Single	Bacteria	Proteobacteria	Betaproteobacteria	Burkholderiales	Burkholderiaceae	Burkholderia	Burkholderia_cepacia	SE4	Leaf Traits	Cucumber	NA	Cucumis sativus	Cucurbitaceae	Cucumis	Yes	With stress	Commercial Microbes	Seedlings	Not Specified	Not Specified	Unsterilized media	7-30 days	NA	NA	NA	NA	NA	NA	NA	0.140136	0.00602629
34	Kang_a_et_al_2014	Single	Bacteria	Proteobacteria	Betaproteobacteria	Burkholderiales	Burkholderiaceae	Burkholderia	Burkholderia_cepacia	SE4	Shoot Traits	Cucumber	NA	Cucumis sativus	Cucurbitaceae	Cucumis	Yes	With stress	Commercial Microbes	Seedlings	Not Specified	Not Specified	Unsterilized media	7-30 days	NA	NA	NA	NA	NA	NA	NA	0.143689	0.00615617
34	Kang_a_et_al_2014	Single	Bacteria	Proteobacteria	Betaproteobacteria	Burkholderiales	Burkholderiaceae	Burkholderia	Burkholderia_cepacia	SE4	Shoot Traits	Cucumber	NA	Cucumis sativus	Cucurbitaceae	Cucumis	Yes	With stress	Commercial Microbes	Seedlings	Not Specified	Not Specified	Unsterilized media	7-30 days	NA	NA	NA	NA	NA	NA	NA	0.456758	0.0115625
34	Kang_a_et_al_2014	Single	Bacteria	Proteobacteria	Betaproteobacteria	Burkholderiales	Burkholderiaceae	Burkholderia	Burkholderia_cepacia	SE4	Leaf Traits	Cucumber	NA	Cucumis sativus	Cucurbitaceae	Cucumis	Yes	With stress	Commercial Microbes	Seedlings	Not Specified	Not Specified	Unsterilized media	7-30 days	NA	NA	NA	NA	NA	NA	NA	0.184289	0.00428963
34	Kang_a_et_al_2014	Single	Bacteria	Actinobacteria	Actinomycetes	Micrococcales	Promicromonosporaceae	Promicromonospora	Promicromonospora_sp	SE188	Shoot Traits	Cucumber	NA	Cucumis sativus	Cucurbitaceae	Cucumis	Yes	With stress	Commercial Microbes	Seedlings	Not Specified	Not Specified	Unsterilized media	7-30 days	NA	NA	NA	NA	NA	NA	NA	0.225956	0.00345762
34	Kang_a_et_al_2014	Single	Bacteria	Actinobacteria	Actinomycetes	Micrococcales	Promicromonosporaceae	Promicromonospora	Promicromonospora_sp	SE188	Shoot Traits	Cucumber	NA	Cucumis sativus	Cucurbitaceae	Cucumis	Yes	With stress	Commercial Microbes	Seedlings	Not Specified	Not Specified	Unsterilized media	7-30 days	NA	NA	NA	NA	NA	NA	NA	0.320338	0.010692
34	Kang_a_et_al_2014	Single	Bacteria	Actinobacteria	Actinomycetes	Micrococcales	Promicromonosporaceae	Promicromonospora	Promicromonospora_sp	SE188	Leaf Traits	Cucumber	NA	Cucumis sativus	Cucurbitaceae	Cucumis	Yes	With stress	Commercial Microbes	Seedlings	Not Specified	Not Specified	Unsterilized media	7-30 days	NA	NA	NA	NA	NA	NA	NA	0.124217	0.00221713
34	Kang_a_et_al_2014	Single	Bacteria	Actinobacteria	Actinomycetes	Micrococcales	Promicromonosporaceae	Promicromonospora	Promicromonospora_sp	SE188	Shoot Traits	Cucumber	NA	Cucumis sativus	Cucurbitaceae	Cucumis	Yes	With stress	Commercial Microbes	Seedlings	Not Specified	Not Specified	Unsterilized media	7-30 days	NA	NA	NA	NA	NA	NA	NA	0.0516644	0.00766279
34	Kang_a_et_al_2014	Single	Bacteria	Actinobacteria	Actinomycetes	Micrococcales	Promicromonosporaceae	Promicromonospora	Promicromonospora_sp	SE188	Shoot Traits	Cucumber	NA	Cucumis sativus	Cucurbitaceae	Cucumis	Yes	With stress	Commercial Microbes	Seedlings	Not Specified	Not Specified	Unsterilized media	7-30 days	NA	NA	NA	NA	NA	NA	NA	0.222038	0.0154588
34	Kang_a_et_al_2014	Single	Bacteria	Actinobacteria	Actinomycetes	Micrococcales	Promicromonosporaceae	Promicromonospora	Promicromonospora_sp	SE188	Leaf Traits	Cucumber	NA	Cucumis sativus	Cucurbitaceae	Cucumis	Yes	With stress	Commercial Microbes	Seedlings	Not Specified	Not Specified	Unsterilized media	7-30 days	NA	NA	NA	NA	NA	NA	NA	0.153741	0.0052885
34	Kang_a_et_al_2014	Single	Bacteria	Actinobacteria	Actinomycetes	Micrococcales	Promicromonosporaceae	Promicromonospora	Promicromonospora_sp	SE188	Shoot Traits	Cucumber	NA	Cucumis sativus	Cucurbitaceae	Cucumis	Yes	With stress	Commercial Microbes	Seedlings	Not Specified	Not Specified	Unsterilized media	7-30 days	NA	NA	NA	NA	NA	NA	NA	0.115573	0.00815473
34	Kang_a_et_al_2014	Single	Bacteria	Actinobacteria	Actinomycetes	Micrococcales	Promicromonosporaceae	Promicromonospora	Promicromonospora_sp	SE188	Shoot Traits	Cucumber	NA	Cucumis sativus	Cucurbitaceae	Cucumis	Yes	With stress	Commercial Microbes	Seedlings	Not Specified	Not Specified	Unsterilized media	7-30 days	NA	NA	NA	NA	NA	NA	NA	0.299129	0.0170472
34	Kang_a_et_al_2014	Single	Bacteria	Actinobacteria	Actinomycetes	Micrococcales	Promicromonosporaceae	Promicromonospora	Promicromonospora_sp	SE188	Leaf Traits	Cucumber	NA	Cucumis sativus	Cucurbitaceae	Cucumis	Yes	With stress	Commercial Microbes	Seedlings	Not Specified	Not Specified	Unsterilized media	7-30 days	NA	NA	NA	NA	NA	NA	NA	0.144823	0.00470228
35	Kumar_et_al_2014	Single	Bacteria	Actinobacteria	Actinomycetes	Micrococcales	Micrococcaceae	Pseudarthrobacter	Arthrobacter_chlorophenolicus	NA	Overall Plant Growth Traits	Wheat	var. HUW 234	Triticum aestivum	Poaceae	Triticum	Yes	Without stress	Soil Microbes	Seed	Low Density	1-30 minutes	Unsterilized media	30-90 days	7.84	0.16	NA	NA	NA	NA	NA	0.0512933	6.17286e-05
35	Kumar_et_al_2014	Single	Bacteria	Actinobacteria	Actinomycetes	Micrococcales	Micrococcaceae	Pseudarthrobacter	Arthrobacter_chlorophenolicus	NA	Seeds Traits	Wheat	var. HUW 234	Triticum aestivum	Poaceae	Triticum	Yes	Without stress	Soil Microbes	Seed	Low Density	1-30 minutes	Unsterilized media	30-90 days	7.84	0.16	NA	NA	NA	NA	NA	0.354545	0.00107425
35	Kumar_et_al_2014	Single	Bacteria	Actinobacteria	Actinomycetes	Micrococcales	Micrococcaceae	Pseudarthrobacter	Arthrobacter_chlorophenolicus	NA	Overall Plant Growth Traits	Wheat	var. HUW 237	Triticum aestivum	Poaceae	Triticum	Yes	Without stress	Soil Microbes	Seed	Low Density	1-30 minutes	Field Experiment	30-90 days	7.8	0.16	NA	NA	NA	NA	NA	0.111226	0.000604009
35	Kumar_et_al_2014	Single	Bacteria	Actinobacteria	Actinomycetes	Micrococcales	Micrococcaceae	Pseudarthrobacter	Arthrobacter_chlorophenolicus	NA	Seeds Traits	Wheat	var. HUW 243	Triticum aestivum	Poaceae	Triticum	Yes	Without stress	Soil Microbes	Seed	Low Density	1-30 minutes	Field Experiment	30-90 days	7.8	0.16	NA	NA	NA	NA	NA	0.118482	0.0002022
35	Kumar_et_al_2014	Single	Bacteria	Firmicutes	Bacilli	Bacillales	Bacillaceae	Priestia	Bacillus_megaterium	NA	Overall Plant Growth Traits	Wheat	var. HUW 234	Triticum aestivum	Poaceae	Triticum	Yes	Without stress	Soil Microbes	Seed	Low Density	1-30 minutes	Unsterilized media	30-90 days	7.84	0.16	NA	NA	NA	NA	NA	0.115832	0.00016503
35	Kumar_et_al_2014	Single	Bacteria	Firmicutes	Bacilli	Bacillales	Bacillaceae	Priestia	Bacillus_megaterium	NA	Seeds Traits	Wheat	var. HUW 234	Triticum aestivum	Poaceae	Triticum	Yes	Without stress	Soil Microbes	Seed	Low Density	1-30 minutes	Unsterilized media	30-90 days	7.84	0.16	NA	NA	NA	NA	NA	0.412532	0.0014649
35	Kumar_et_al_2014	Single	Bacteria	Firmicutes	Bacilli	Bacillales	Bacillaceae	Priestia	Bacillus_megaterium	NA	Overall Plant Growth Traits	Wheat	var. HUW 236	Triticum aestivum	Poaceae	Triticum	Yes	Without stress	Soil Microbes	Seed	Low Density	1-30 minutes	Field Experiment	30-90 days	7.8	0.16	NA	NA	NA	NA	NA	0.0845574	0.000574384
35	Kumar_et_al_2014	Single	Bacteria	Firmicutes	Bacilli	Bacillales	Bacillaceae	Priestia	Bacillus_megaterium	NA	Seeds Traits	Wheat	var. HUW 242	Triticum aestivum	Poaceae	Triticum	Yes	Without stress	Soil Microbes	Seed	Low Density	1-30 minutes	Field Experiment	30-90 days	7.8	0.16	NA	NA	NA	NA	NA	0.0727594	0.000337043
35	Kumar_et_al_2014	Single	Bacteria	Proteobacteria	Gammaproteobacteria	Enterobacterales	Enterobacteriaceae	Enterobacter	Enterobacter_sp	NA	Overall Plant Growth Traits	Wheat	var. HUW 234	Triticum aestivum	Poaceae	Triticum	Yes	Without stress	Soil Microbes	Seed	Low Density	1-30 minutes	Unsterilized media	30-90 days	7.84	0.16	NA	NA	NA	NA	NA	0.115832	0.000296866
35	Kumar_et_al_2014	Single	Bacteria	Proteobacteria	Gammaproteobacteria	Enterobacterales	Enterobacteriaceae	Enterobacter	Enterobacter_sp	NA	Seeds Traits	Wheat	var. HUW 234	Triticum aestivum	Poaceae	Triticum	Yes	Without stress	Soil Microbes	Seed	Low Density	1-30 minutes	Unsterilized media	30-90 days	7.84	0.16	NA	NA	NA	NA	NA	0.308735	0.0012627
35	Kumar_et_al_2014	Single	Bacteria	Proteobacteria	Gammaproteobacteria	Enterobacterales	Enterobacteriaceae	Enterobacter	Enterobacter_sp	NA	Overall Plant Growth Traits	Wheat	var. HUW 238	Triticum aestivum	Poaceae	Triticum	Yes	Without stress	Soil Microbes	Seed	Low Density	1-30 minutes	Field Experiment	30-90 days	7.8	0.16	NA	NA	NA	NA	NA	0.162519	0.000762981
35	Kumar_et_al_2014	Single	Bacteria	Proteobacteria	Gammaproteobacteria	Enterobacterales	Enterobacteriaceae	Enterobacter	Enterobacter_sp	NA	Seeds Traits	Wheat	var. HUW 244	Triticum aestivum	Poaceae	Triticum	Yes	Without stress	Soil Microbes	Seed	Low Density	1-30 minutes	Field Experiment	30-90 days	7.8	0.16	NA	NA	NA	NA	NA	0.132351	0.000520886
35	Kumar_et_al_2014	Consortium	Bacteria	Consortium	NA	NA	NA	NA	NA	NA	Overall Plant Growth Traits	Wheat	var. HUW 234	Triticum aestivum	Poaceae	Triticum	Yes	Without stress	Soil Microbes	Seed	Low Density	1-30 minutes	Unsterilized media	30-90 days	7.84	0.16	NA	NA	NA	NA	NA	0.131336	5.66949e-05
35	Kumar_et_al_2014	Consortium	Bacteria	Consortium	NA	NA	NA	NA	NA	NA	Overall Plant Growth Traits	Wheat	var. HUW 234	Triticum aestivum	Poaceae	Triticum	Yes	Without stress	Soil Microbes	Seed	Low Density	1-30 minutes	Unsterilized media	30-90 days	7.84	0.16	NA	NA	NA	NA	NA	0.161641	4.16238e-05
35	Kumar_et_al_2014	Consortium	Bacteria	Consortium	NA	NA	NA	NA	NA	NA	Seeds Traits	Wheat	var. HUW 234	Triticum aestivum	Poaceae	Triticum	Yes	Without stress	Soil Microbes	Seed	Low Density	1-30 minutes	Unsterilized media	30-90 days	7.84	0.16	NA	NA	NA	NA	NA	0.36936	0.00188361
35	Kumar_et_al_2014	Consortium	Bacteria	Consortium	NA	NA	NA	NA	NA	NA	Seeds Traits	Wheat	var. HUW 234	Triticum aestivum	Poaceae	Triticum	Yes	Without stress	Soil Microbes	Seed	Low Density	1-30 minutes	Unsterilized media	30-90 days	7.84	0.16	NA	NA	NA	NA	NA	0.592504	0.00323309
35	Kumar_et_al_2014	Consortium	Bacteria	Consortium	NA	NA	NA	NA	NA	NA	Overall Plant Growth Traits	Wheat	var. HUW 239	Triticum aestivum	Poaceae	Triticum	Yes	Without stress	Soil Microbes	Seed	Low Density	1-30 minutes	Field Experiment	30-90 days	7.8	0.16	NA	NA	NA	NA	NA	0.211309	0.000630296
35	Kumar_et_al_2014	Consortium	Bacteria	Consortium	NA	NA	NA	NA	NA	NA	Overall Plant Growth Traits	Wheat	var. HUW 240	Triticum aestivum	Poaceae	Triticum	Yes	Without stress	Soil Microbes	Seed	Low Density	1-30 minutes	Field Experiment	30-90 days	7.8	0.16	NA	NA	NA	NA	NA	0.257829	0.000497369
35	Kumar_et_al_2014	Consortium	Bacteria	Consortium	NA	NA	NA	NA	NA	NA	Seeds Traits	Wheat	var. HUW 245	Triticum aestivum	Poaceae	Triticum	Yes	Without stress	Soil Microbes	Seed	Low Density	1-30 minutes	Field Experiment	30-90 days	7.8	0.16	NA	NA	NA	NA	NA	0.167538	0.000711298
35	Kumar_et_al_2014	Consortium	Bacteria	Consortium	NA	NA	NA	NA	NA	NA	Seeds Traits	Wheat	var. HUW 246	Triticum aestivum	Poaceae	Triticum	Yes	Without stress	Soil Microbes	Seed	Low Density	1-30 minutes	Field Experiment	30-90 days	7.8	0.16	NA	NA	NA	NA	NA	0.244302	0.000274565
36	Kang_et_al_2014	Single	Bacteria	Proteobacteria	Gammaproteobacteria	Pseudomonadales	Pseudomonadaceae	Pseudomonas	Pseudomonas_putida	NA	Shoot Traits	Soybean	Glycine max. L. cv. Taekwang	Glycine max	Fabaceae	Glycine	Yes	With stress	Soil Microbes	Seedlings	Medium Density	Not Specified	Sterilized media	30-90 days	NA	NA	NA	NA	NA	NA	NA	0.157629	0.000446721
36	Kang_et_al_2014	Single	Bacteria	Proteobacteria	Gammaproteobacteria	Pseudomonadales	Pseudomonadaceae	Pseudomonas	Pseudomonas_putida	NA	Shoot Traits	Soybean	Glycine max. L. cv. Taekwang	Glycine max	Fabaceae	Glycine	Yes	With stress	Soil Microbes	Seedlings	Medium Density	Not Specified	Sterilized media	30-90 days	NA	NA	NA	NA	NA	NA	NA	0.127593	0.00129906
36	Kang_et_al_2014	Single	Bacteria	Proteobacteria	Gammaproteobacteria	Pseudomonadales	Pseudomonadaceae	Pseudomonas	Pseudomonas_putida	NA	Shoot Traits	Soybean	Glycine max. L. cv. Taekwang	Glycine max	Fabaceae	Glycine	Yes	With stress	Soil Microbes	Seedlings	Medium Density	Not Specified	Sterilized media	30-90 days	NA	NA	NA	NA	NA	NA	NA	0.105837	0.00252318
36	Kang_et_al_2014	Single	Bacteria	Proteobacteria	Gammaproteobacteria	Pseudomonadales	Pseudomonadaceae	Pseudomonas	Pseudomonas_putida	NA	Overall Plant Growth Traits	Soybean	Glycine max. L. cv. Taekwang	Glycine max	Fabaceae	Glycine	Yes	With stress	Soil Microbes	Seedlings	Medium Density	Not Specified	Sterilized media	30-90 days	NA	NA	NA	NA	NA	NA	NA	0.0802317	0.000924964
36	Kang_et_al_2014	Single	Bacteria	Proteobacteria	Gammaproteobacteria	Pseudomonadales	Pseudomonadaceae	Pseudomonas	Pseudomonas_putida	NA	Overall Plant Growth Traits	Soybean	Glycine max. L. cv. Taekwang	Glycine max	Fabaceae	Glycine	Yes	With stress	Soil Microbes	Seedlings	Medium Density	Not Specified	Sterilized media	30-90 days	NA	NA	NA	NA	NA	NA	NA	0.120565	0.00168655
36	Kang_et_al_2014	Single	Bacteria	Proteobacteria	Gammaproteobacteria	Pseudomonadales	Pseudomonadaceae	Pseudomonas	Pseudomonas_putida	NA	Overall Plant Growth Traits	Soybean	Glycine max. L. cv. Taekwang	Glycine max	Fabaceae	Glycine	Yes	With stress	Soil Microbes	Seedlings	Medium Density	Not Specified	Sterilized media	30-90 days	NA	NA	NA	NA	NA	NA	NA	0.129339	0.000931996
36	Kang_et_al_2014	Single	Bacteria	Proteobacteria	Gammaproteobacteria	Pseudomonadales	Pseudomonadaceae	Pseudomonas	Pseudomonas_putida	NA	Leaf Traits	Soybean	Glycine max. L. cv. Taekwang	Glycine max	Fabaceae	Glycine	Yes	With stress	Soil Microbes	Seedlings	Medium Density	Not Specified	Sterilized media	30-90 days	NA	NA	NA	NA	NA	NA	NA	0.108678	0.000636341
36	Kang_et_al_2014	Single	Bacteria	Proteobacteria	Gammaproteobacteria	Pseudomonadales	Pseudomonadaceae	Pseudomonas	Pseudomonas_putida	NA	Leaf Traits	Soybean	Glycine max. L. cv. Taekwang	Glycine max	Fabaceae	Glycine	Yes	With stress	Soil Microbes	Seedlings	Medium Density	Not Specified	Sterilized media	30-90 days	NA	NA	NA	NA	NA	NA	NA	0.0192135	0.000688592
36	Kang_et_al_2014	Single	Bacteria	Proteobacteria	Gammaproteobacteria	Pseudomonadales	Pseudomonadaceae	Pseudomonas	Pseudomonas_putida	NA	Leaf Traits	Soybean	Glycine max. L. cv. Taekwang	Glycine max	Fabaceae	Glycine	Yes	With stress	Soil Microbes	Seedlings	Medium Density	Not Specified	Sterilized media	30-90 days	NA	NA	NA	NA	NA	NA	NA	0.0420801	0.00120678
37	Shekhar-Nautiyal_et_al_2013	Single	Bacteria	Firmicutes	Bacilli	Bacillales	Bacillaceae	Bacillus	Bacillus_amyloliquefaciens	NBRISN13	Shoot Traits	Rice	Narayan	Oryza sativa	Poaceae	Oryza	No	With stress	Soil Microbes	Seedlings	Low Density	Not Specified	Unsterilized media	30-90 days	7.28	NA	NA	0.05	NA	NA	NA	0.308166	0.00106504
37	Shekhar-Nautiyal_et_al_2013	Single	Bacteria	Firmicutes	Bacilli	Bacillales	Bacillaceae	Bacillus	Bacillus_amyloliquefaciens	NBRISN13	Root Traits	Rice	Narayan	Oryza sativa	Poaceae	Oryza	No	With stress	Soil Microbes	Seedlings	Low Density	Not Specified	Unsterilized media	30-90 days	7.28	NA	NA	0.05	NA	NA	NA	0.612215	0.00400966
37	Shekhar-Nautiyal_et_al_2013	Single	Bacteria	Firmicutes	Bacilli	Bacillales	Bacillaceae	Bacillus	Bacillus_amyloliquefaciens	NBRISN13	Overall Plant Growth Traits	Rice	Narayan	Oryza sativa	Poaceae	Oryza	No	With stress	Soil Microbes	Seedlings	Low Density	Not Specified	Unsterilized media	30-90 days	7.28	NA	NA	0.05	NA	NA	NA	0.943503	0.00608246
37	Shekhar-Nautiyal_et_al_2013	Single	Bacteria	Firmicutes	Bacilli	Bacillales	Bacillaceae	Bacillus	Bacillus_amyloliquefaciens	NBRISN13	Leaf Traits	Rice	Narayan	Oryza sativa	Poaceae	Oryza	No	With stress	Soil Microbes	Seedlings	Low Density	Not Specified	Unsterilized media	30-90 days	7.28	NA	NA	0.05	NA	NA	NA	0.160343	0.172361
37	Shekhar-Nautiyal_et_al_2013	Single	Bacteria	Firmicutes	Bacilli	Bacillales	Bacillaceae	Bacillus	Bacillus_amyloliquefaciens	NBRISN13	Shoot Traits	Rice	Narayan	Oryza sativa	Poaceae	Oryza	No	With stress	Soil Microbes	Seedlings	Low Density	Not Specified	Unsterilized media	30-90 days	7.28	NA	NA	0.05	NA	NA	NA	0.364156	0.00240427
37	Shekhar-Nautiyal_et_al_2013	Single	Bacteria	Firmicutes	Bacilli	Bacillales	Bacillaceae	Bacillus	Bacillus_amyloliquefaciens	NBRISN13	Root Traits	Rice	Narayan	Oryza sativa	Poaceae	Oryza	No	With stress	Soil Microbes	Seedlings	Low Density	Not Specified	Unsterilized media	30-90 days	7.28	NA	NA	0.05	NA	NA	NA	0.381116	0.0213738
37	Shekhar-Nautiyal_et_al_2013	Single	Bacteria	Firmicutes	Bacilli	Bacillales	Bacillaceae	Bacillus	Bacillus_amyloliquefaciens	NBRISN13	Overall Plant Growth Traits	Rice	Narayan	Oryza sativa	Poaceae	Oryza	No	With stress	Soil Microbes	Seedlings	Low Density	Not Specified	Unsterilized media	30-90 days	7.28	NA	NA	0.05	NA	NA	NA	0.682138	0.0219027
37	Shekhar-Nautiyal_et_al_2013	Single	Bacteria	Firmicutes	Bacilli	Bacillales	Bacillaceae	Bacillus	Bacillus_amyloliquefaciens	NBRISN13	Leaf Traits	Rice	Narayan	Oryza sativa	Poaceae	Oryza	No	With stress	Soil Microbes	Seedlings	Low Density	Not Specified	Unsterilized media	30-90 days	7.28	NA	NA	0.05	NA	NA	NA	0.470004	0.0194529
38	Trivedi_et_al_2007	Single	Bacteria	Actinobacteria	Actinomycetes	Corynebacteriales	Nocardiaceae	Rhodococcus	Rhodococcus_erythropolis	NA	Overall Plant Growth Traits	Pea	Arkel	Pisum sativum	Fabaceae	Pisum	Yes	With stress	Soil Microbes	Seed	Not Specified	Not Specified	Sterilized media	7-30 days	7.2	NA	NA	0.04	NA	NA	NA	0.21046	0.00216749
38	Trivedi_et_al_2007	Single	Bacteria	Actinobacteria	Actinomycetes	Corynebacteriales	Nocardiaceae	Rhodococcus	Rhodococcus_erythropolis	NA	Overall Plant Growth Traits	Pea	Arkel	Pisum sativum	Fabaceae	Pisum	Yes	With stress	Soil Microbes	Seed	Not Specified	Not Specified	Sterilized media	7-30 days	7.2	NA	NA	0.04	NA	NA	NA	0.322023	0.00365617
38	Trivedi_et_al_2007	Single	Bacteria	Actinobacteria	Actinomycetes	Corynebacteriales	Nocardiaceae	Rhodococcus	Rhodococcus_erythropolis	NA	Overall Plant Growth Traits	Pea	Arkel	Pisum sativum	Fabaceae	Pisum	Yes	With stress	Soil Microbes	Seed	Not Specified	Not Specified	Sterilized media	7-30 days	7.2	NA	NA	0.04	NA	NA	NA	0.463837	0.0138662
38	Trivedi_et_al_2007	Single	Bacteria	Actinobacteria	Actinomycetes	Corynebacteriales	Nocardiaceae	Rhodococcus	Rhodococcus_erythropolis	NA	Overall Plant Growth Traits	Pea	Arkel	Pisum sativum	Fabaceae	Pisum	Yes	With stress	Soil Microbes	Seed	Not Specified	Not Specified	Sterilized media	7-30 days	7.2	NA	NA	0.04	NA	NA	NA	0.36179	0.0231509
39	He_et_al_2010	Single	Bacteria	Actinobacteria	Actinomycetes	Micrococcales	Micrococcaceae	Arthrobacter	Arthrobacter_sp. MT16	MT16	Root Traits	Rapeseed	Qinyou-7	Brassica napus	Brassicaceae	Brassica	Yes	With stress	Rhizosphere Microbes	Seed	Low Density	Not Specified	Sterilized media	7-30 days	NA	NA	NA	NA	NA	NA	NA	0.344675	0.00240709
39	He_et_al_2010	Single	Bacteria	Actinobacteria	Actinomycetes	Micrococcales	Micrococcaceae	Arthrobacter	Arthrobacter_sp. MT16	MT16	Root Traits	Rapeseed	Qinyou-7	Brassica napus	Brassicaceae	Brassica	Yes	With stress	Rhizosphere Microbes	Seed	Low Density	Not Specified	Sterilized media	7-30 days	NA	NA	NA	NA	NA	NA	NA	0.324795	0.00216836
39	He_et_al_2010	Single	Bacteria	Proteobacteria	Gammaproteobacteria	Pseudomonadales	Pseudomonadaceae	Azotobacter	Azotobacter_vinelandii	GZC24	Root Traits	Rapeseed	Qinyou-7	Brassica napus	Brassicaceae	Brassica	Yes	With stress	Rhizosphere Microbes	Seed	Low Density	Not Specified	Sterilized media	7-30 days	NA	NA	NA	NA	NA	NA	NA	0.197775	0.00220157
39	He_et_al_2010	Single	Bacteria	Proteobacteria	Gammaproteobacteria	Pseudomonadales	Pseudomonadaceae	Azotobacter	Azotobacter_vinelandii	GZC24	Root Traits	Rapeseed	Qinyou-7	Brassica napus	Brassicaceae	Brassica	Yes	With stress	Rhizosphere Microbes	Seed	Low Density	Not Specified	Sterilized media	7-30 days	NA	NA	NA	NA	NA	NA	NA	0.154473	0.00172677
39	He_et_al_2010	Single	Bacteria	Actinobacteria	Actinomycetes	Micrococcales	Microbacteriaceae	Microbacterium	Microbacterium_lactium	YJ7	Root Traits	Rapeseed	Qinyou-7	Brassica napus	Brassicaceae	Brassica	Yes	With stress	Rhizosphere Microbes	Seed	Low Density	Not Specified	Sterilized media	7-30 days	NA	NA	NA	NA	NA	NA	NA	0.251756	0.00238108
39	He_et_al_2010	Single	Bacteria	Actinobacteria	Actinomycetes	Micrococcales	Microbacteriaceae	Microbacterium	Microbacterium_lactium	YJ7	Root Traits	Rapeseed	Qinyou-7	Brassica napus	Brassicaceae	Brassica	Yes	With stress	Rhizosphere Microbes	Seed	Low Density	Not Specified	Sterilized media	7-30 days	NA	NA	NA	NA	NA	NA	NA	0.30336	0.000841641
39	He_et_al_2010	Single	Bacteria	Actinobacteria	Actinomycetes	Micrococcales	Microbacteriaceae	Microbacterium	Microbacterium_sp. JYC17	JYC17	Root Traits	Rapeseed	Qinyou-7	Brassica napus	Brassicaceae	Brassica	Yes	With stress	Rhizosphere Microbes	Seed	Low Density	Not Specified	Sterilized media	7-30 days	NA	NA	NA	NA	NA	NA	NA	0.181327	0.00422398
39	He_et_al_2010	Single	Bacteria	Actinobacteria	Actinomycetes	Micrococcales	Microbacteriaceae	Microbacterium	Microbacterium_sp. JYC17	JYC17	Root Traits	Rapeseed	Qinyou-7	Brassica napus	Brassicaceae	Brassica	Yes	With stress	Rhizosphere Microbes	Seed	Low Density	Not Specified	Sterilized media	7-30 days	NA	NA	NA	NA	NA	NA	NA	0.173631	0.00127834
39	He_et_al_2010	Single	Bacteria	Proteobacteria	Gammaproteobacteria	Pseudomonadales	Pseudomonadaceae	Pseudomonas	Pseudomonas_chlororaphis	SZY6	Root Traits	Rapeseed	Qinyou-7	Brassica napus	Brassicaceae	Brassica	Yes	With stress	Rhizosphere Microbes	Seed	Low Density	Not Specified	Sterilized media	7-30 days	NA	NA	NA	NA	NA	NA	NA	0.213956	0.00240115
39	He_et_al_2010	Single	Bacteria	Proteobacteria	Gammaproteobacteria	Pseudomonadales	Pseudomonadaceae	Pseudomonas	Pseudomonas_chlororaphis	SZY6	Root Traits	Rapeseed	Qinyou-7	Brassica napus	Brassicaceae	Brassica	Yes	With stress	Rhizosphere Microbes	Seed	Low Density	Not Specified	Sterilized media	7-30 days	NA	NA	NA	NA	NA	NA	NA	0.179307	0.00284232
40	Kumawat_et_al_2019	Single	Bacteria	Proteobacteria	Alphaproteobacteria	Hyphomicrobiales	Nitrobacteraceae	Bradyrhizobium	Bradyrhizobium_sp	LSBR-3	Nodulation Traits	Soybean	SL-958	Glycine max	Fabaceae	Glycine	No	Without stress	Plant Endophytes (Not specified)	Seed	Low Density	Not Specified	Field Experiment	30-90 days	7.5	0.22	NA	NA	NA	NA	NA	0.167054	0.01157
40	Kumawat_et_al_2019	Single	Bacteria	Proteobacteria	Alphaproteobacteria	Hyphomicrobiales	Nitrobacteraceae	Bradyrhizobium	Bradyrhizobium_sp	LSBR-3	Nodulation Traits	Soybean	SL-958	Glycine max	Fabaceae	Glycine	No	Without stress	Plant Endophytes (Not specified)	Seed	Low Density	Not Specified	Field Experiment	30-90 days	7.5	0.22	NA	NA	NA	NA	NA	0.154667	0.00255565
40	Kumawat_et_al_2019	Single	Bacteria	Proteobacteria	Alphaproteobacteria	Hyphomicrobiales	Nitrobacteraceae	Bradyrhizobium	Bradyrhizobium_sp	LSBR-3	Fruit Traits	Soybean	SL-958	Glycine max	Fabaceae	Glycine	No	Without stress	Plant Endophytes (Not specified)	Seed	Low Density	Not Specified	Field Experiment	90-180 days	7.5	0.22	NA	NA	NA	NA	NA	0.04697	0.000375123
40	Kumawat_et_al_2019	Single	Bacteria	Proteobacteria	Alphaproteobacteria	Hyphomicrobiales	Nitrobacteraceae	Bradyrhizobium	Bradyrhizobium_sp	LSBR-3	Seeds Traits	Soybean	SL-958	Glycine max	Fabaceae	Glycine	No	Without stress	Plant Endophytes (Not specified)	Seed	Low Density	Not Specified	Field Experiment	90-180 days	7.5	0.22	NA	NA	NA	NA	NA	0.117783	0.00872092
40	Kumawat_et_al_2019	Single	Bacteria	Proteobacteria	Alphaproteobacteria	Hyphomicrobiales	Nitrobacteraceae	Bradyrhizobium	Bradyrhizobium_sp	LSBR-3	Seeds Traits	Soybean	SL-958	Glycine max	Fabaceae	Glycine	No	Without stress	Plant Endophytes (Not specified)	Seed	Low Density	Not Specified	Field Experiment	90-180 days	7.5	0.22	NA	NA	NA	NA	NA	0.0847298	0.00146846
40	Kumawat_et_al_2019	Single	Bacteria	Proteobacteria	Gammaproteobacteria	Enterobacterales	Enterobacteriaceae	Leclercia	Leclercia_adecarboxylata	LSE-1	Nodulation Traits	Soybean	SL-958	Glycine max	Fabaceae	Glycine	No	Without stress	Plant Endophytes (Not specified)	Seed	Low Density	Not Specified	Field Experiment	30-90 days	7.5	0.22	NA	NA	NA	NA	NA	0.342945	0.00853821
40	Kumawat_et_al_2019	Single	Bacteria	Proteobacteria	Gammaproteobacteria	Enterobacterales	Enterobacteriaceae	Leclercia	Leclercia_adecarboxylata	LSE-1	Nodulation Traits	Soybean	SL-958	Glycine max	Fabaceae	Glycine	No	Without stress	Plant Endophytes (Not specified)	Seed	Low Density	Not Specified	Field Experiment	30-90 days	7.5	0.22	NA	NA	NA	NA	NA	0.367114	0.000982261
40	Kumawat_et_al_2019	Single	Bacteria	Proteobacteria	Gammaproteobacteria	Enterobacterales	Enterobacteriaceae	Leclercia	Leclercia_adecarboxylata	LSE-1	Fruit Traits	Soybean	SL-958	Glycine max	Fabaceae	Glycine	No	Without stress	Plant Endophytes (Not specified)	Seed	Low Density	Not Specified	Field Experiment	90-180 days	7.5	0.22	NA	NA	NA	NA	NA	0.0408786	0.00149538
40	Kumawat_et_al_2019	Single	Bacteria	Proteobacteria	Gammaproteobacteria	Enterobacterales	Enterobacteriaceae	Leclercia	Leclercia_adecarboxylata	LSE-1	Seeds Traits	Soybean	SL-958	Glycine max	Fabaceae	Glycine	No	Without stress	Plant Endophytes (Not specified)	Seed	Low Density	Not Specified	Field Experiment	90-180 days	7.5	0.22	NA	NA	NA	NA	NA	0.150573	0.00801498
40	Kumawat_et_al_2019	Single	Bacteria	Proteobacteria	Gammaproteobacteria	Enterobacterales	Enterobacteriaceae	Leclercia	Leclercia_adecarboxylata	LSE-1	Seeds Traits	Soybean	SL-958	Glycine max	Fabaceae	Glycine	No	Without stress	Plant Endophytes (Not specified)	Seed	Low Density	Not Specified	Field Experiment	90-180 days	7.5	0.22	NA	NA	NA	NA	NA	0.0876569	0.00299494
40	Kumawat_et_al_2019	Consortium	Bacteria	Consortium	NA	NA	NA	NA	NA	NA	Nodulation Traits	Soybean	SL-958	Glycine max	Fabaceae	Glycine	No	Without stress	Plant Endophytes (Not specified)	Seed	Low Density	Not Specified	Field Experiment	30-90 days	7.5	0.22	NA	NA	NA	NA	NA	0.492476	0.0262329
40	Kumawat_et_al_2019	Consortium	Bacteria	Consortium	NA	NA	NA	NA	NA	NA	Nodulation Traits	Soybean	SL-958	Glycine max	Fabaceae	Glycine	No	Without stress	Plant Endophytes (Not specified)	Seed	Low Density	Not Specified	Field Experiment	30-90 days	7.5	0.22	NA	NA	NA	NA	NA	0.495914	0.00106389
40	Kumawat_et_al_2019	Consortium	Bacteria	Consortium	NA	NA	NA	NA	NA	NA	Fruit Traits	Soybean	SL-958	Glycine max	Fabaceae	Glycine	No	Without stress	Plant Endophytes (Not specified)	Seed	Low Density	Not Specified	Field Experiment	90-180 days	7.5	0.22	NA	NA	NA	NA	NA	0.105926	0.000627029
40	Kumawat_et_al_2019	Consortium	Bacteria	Consortium	NA	NA	NA	NA	NA	NA	Seeds Traits	Soybean	SL-958	Glycine max	Fabaceae	Glycine	No	Without stress	Plant Endophytes (Not specified)	Seed	Low Density	Not Specified	Field Experiment	90-180 days	7.5	0.22	NA	NA	NA	NA	NA	0.351244	0.0146611
40	Kumawat_et_al_2019	Consortium	Bacteria	Consortium	NA	NA	NA	NA	NA	NA	Seeds Traits	Soybean	SL-958	Glycine max	Fabaceae	Glycine	No	Without stress	Plant Endophytes (Not specified)	Seed	Low Density	Not Specified	Field Experiment	90-180 days	7.5	0.22	NA	NA	NA	NA	NA	0.125351	0.00160019
41	Kumar_et_al_2021	Single	Bacteria	Firmicutes	Bacilli	Bacillales	Paenibacillaceae	Paenibacillus	Paenibacillus_polymyxa	NA	Overall Plant Growth Traits	Wheat	HUW 234	Triticum aestivum	Poaceae	Triticum	Yes	Without stress	Rhizosphere Microbes	Seed	Low Density	Not Specified	Unsterilized media	30-90 days	7.84	0.16	NA	NA	NA	NA	NA	0.115832	8.8736e-05
41	Kumar_et_al_2021	Single	Bacteria	Firmicutes	Bacilli	Bacillales	Paenibacillaceae	Paenibacillus	Paenibacillus_polymyxa	NA	Seeds Traits	Wheat	HUW 234	Triticum aestivum	Poaceae	Triticum	Yes	Without stress	Rhizosphere Microbes	Seed	Low Density	Not Specified	Unsterilized media	30-90 days	7.84	0.16	NA	NA	NA	NA	NA	0.15324	0.000457073
41	Kumar_et_al_2021	Single	Bacteria	Firmicutes	Bacilli	Bacillales	Paenibacillaceae	Paenibacillus	Paenibacillus_polymyxa	NA	Overall Plant Growth Traits	Wheat	HUW 234	Triticum aestivum	Poaceae	Triticum	Yes	Without stress	Rhizosphere Microbes	Seed	Low Density	Not Specified	Field Experiment	30-90 days	NA	NA	NA	NA	NA	NA	NA	0.162519	0.000197713
41	Kumar_et_al_2021	Single	Bacteria	Firmicutes	Bacilli	Bacillales	Paenibacillaceae	Paenibacillus	Paenibacillus_polymyxa	NA	Seeds Traits	Wheat	HUW 234	Triticum aestivum	Poaceae	Triticum	Yes	Without stress	Rhizosphere Microbes	Seed	Low Density	Not Specified	Field Experiment	30-90 days	NA	NA	NA	NA	NA	NA	NA	0.104417	0.000637705
41	Kumar_et_al_2021	Single	Bacteria	Proteobacteria	Gammaproteobacteria	Pseudomonadales	Pseudomonadaceae	Pseudomonas	Pseudomonas_aeruginosa	NA	Overall Plant Growth Traits	Wheat	HUW 234	Triticum aestivum	Poaceae	Triticum	Yes	Without stress	Rhizosphere Microbes	Seed	Low Density	Not Specified	Unsterilized media	30-90 days	7.84	0.16	NA	NA	NA	NA	NA	0.0173917	0.000355436
41	Kumar_et_al_2021	Single	Bacteria	Proteobacteria	Gammaproteobacteria	Pseudomonadales	Pseudomonadaceae	Pseudomonas	Pseudomonas_aeruginosa	NA	Seeds Traits	Wheat	HUW 234	Triticum aestivum	Poaceae	Triticum	Yes	Without stress	Rhizosphere Microbes	Seed	Low Density	Not Specified	Unsterilized media	30-90 days	7.84	0.16	NA	NA	NA	NA	NA	0.0912487	0.000167336
41	Kumar_et_al_2021	Single	Bacteria	Proteobacteria	Gammaproteobacteria	Pseudomonadales	Pseudomonadaceae	Pseudomonas	Pseudomonas_aeruginosa	NA	Overall Plant Growth Traits	Wheat	HUW 234	Triticum aestivum	Poaceae	Triticum	Yes	Without stress	Rhizosphere Microbes	Seed	Low Density	Not Specified	Field Experiment	30-90 days	NA	NA	NA	NA	NA	NA	NA	0.187212	0.000343273
41	Kumar_et_al_2021	Single	Bacteria	Proteobacteria	Gammaproteobacteria	Pseudomonadales	Pseudomonadaceae	Pseudomonas	Pseudomonas_aeruginosa	NA	Seeds Traits	Wheat	HUW 234	Triticum aestivum	Poaceae	Triticum	Yes	Without stress	Rhizosphere Microbes	Seed	Low Density	Not Specified	Field Experiment	30-90 days	NA	NA	NA	NA	NA	NA	NA	0.126827	0.000214522
41	Kumar_et_al_2021	Consortium	Bacteria	Consortium	NA	NA	NA	NA	NA	NA	Overall Plant Growth Traits	Wheat	HUW 234	Triticum aestivum	Poaceae	Triticum	Yes	Without stress	Rhizosphere Microbes	Seed	Low Density	Not Specified	Unsterilized media	30-90 days	7.84	0.16	NA	NA	NA	NA	NA	0.191055	0.000145848
41	Kumar_et_al_2021	Consortium	Bacteria	Consortium	NA	NA	NA	NA	NA	NA	Overall Plant Growth Traits	Wheat	HUW 234	Triticum aestivum	Poaceae	Triticum	Yes	Without stress	Rhizosphere Microbes	Seed	Low Density	Not Specified	Unsterilized media	30-90 days	7.84	0.16	NA	NA	NA	NA	NA	0.146603	0.000110345
41	Kumar_et_al_2021	Consortium	Bacteria	Consortium	NA	NA	NA	NA	NA	NA	Overall Plant Growth Traits	Wheat	HUW 234	Triticum aestivum	Poaceae	Triticum	Yes	Without stress	Rhizosphere Microbes	Seed	Low Density	Not Specified	Unsterilized media	30-90 days	7.84	0.16	NA	NA	NA	NA	NA	0.219629	0.000139286
41	Kumar_et_al_2021	Consortium	Bacteria	Consortium	NA	NA	NA	NA	NA	NA	Seeds Traits	Wheat	HUW 234	Triticum aestivum	Poaceae	Triticum	Yes	Without stress	Rhizosphere Microbes	Seed	Low Density	Not Specified	Unsterilized media	30-90 days	7.84	0.16	NA	NA	NA	NA	NA	0.337382	0.000111943
41	Kumar_et_al_2021	Consortium	Bacteria	Consortium	NA	NA	NA	NA	NA	NA	Seeds Traits	Wheat	HUW 234	Triticum aestivum	Poaceae	Triticum	Yes	Without stress	Rhizosphere Microbes	Seed	Low Density	Not Specified	Unsterilized media	30-90 days	7.84	0.16	NA	NA	NA	NA	NA	0.428551	0.000246238
41	Kumar_et_al_2021	Consortium	Bacteria	Consortium	NA	NA	NA	NA	NA	NA	Seeds Traits	Wheat	HUW 234	Triticum aestivum	Poaceae	Triticum	Yes	Without stress	Rhizosphere Microbes	Seed	Low Density	Not Specified	Unsterilized media	30-90 days	7.84	0.16	NA	NA	NA	NA	NA	0.564155	0.000104409
41	Kumar_et_al_2021	Consortium	Bacteria	Consortium	NA	NA	NA	NA	NA	NA	Overall Plant Growth Traits	Wheat	HUW 234	Triticum aestivum	Poaceae	Triticum	Yes	Without stress	Rhizosphere Microbes	Seed	Low Density	Not Specified	Field Experiment	30-90 days	NA	NA	NA	NA	NA	NA	NA	0.385662	0.000177651
41	Kumar_et_al_2021	Consortium	Bacteria	Consortium	NA	NA	NA	NA	NA	NA	Overall Plant Growth Traits	Wheat	HUW 234	Triticum aestivum	Poaceae	Triticum	Yes	Without stress	Rhizosphere Microbes	Seed	Low Density	Not Specified	Field Experiment	30-90 days	NA	NA	NA	NA	NA	NA	NA	0.257829	0.000881584
41	Kumar_et_al_2021	Consortium	Bacteria	Consortium	NA	NA	NA	NA	NA	NA	Overall Plant Growth Traits	Wheat	HUW 234	Triticum aestivum	Poaceae	Triticum	Yes	Without stress	Rhizosphere Microbes	Seed	Low Density	Not Specified	Field Experiment	30-90 days	NA	NA	NA	NA	NA	NA	NA	0.385662	0.000152651
41	Kumar_et_al_2021	Consortium	Bacteria	Consortium	NA	NA	NA	NA	NA	NA	Seeds Traits	Wheat	HUW 234	Triticum aestivum	Poaceae	Triticum	Yes	Without stress	Rhizosphere Microbes	Seed	Low Density	Not Specified	Field Experiment	30-90 days	NA	NA	NA	NA	NA	NA	NA	0.307531	0.000216378
41	Kumar_et_al_2021	Consortium	Bacteria	Consortium	NA	NA	NA	NA	NA	NA	Seeds Traits	Wheat	HUW 234	Triticum aestivum	Poaceae	Triticum	Yes	Without stress	Rhizosphere Microbes	Seed	Low Density	Not Specified	Field Experiment	30-90 days	NA	NA	NA	NA	NA	NA	NA	0.277012	0.000808156
41	Kumar_et_al_2021	Consortium	Bacteria	Consortium	NA	NA	NA	NA	NA	NA	Seeds Traits	Wheat	HUW 234	Triticum aestivum	Poaceae	Triticum	Yes	Without stress	Rhizosphere Microbes	Seed	Low Density	Not Specified	Field Experiment	30-90 days	NA	NA	NA	NA	NA	NA	NA	0.337146	5.35752e-05
42	Tripathi_et_al_2005	Single	Bacteria	Proteobacteria	Gammaproteobacteria	Pseudomonadales	Pseudomonadaceae	Pseudomonas	Pseudomonas_putida	KNP9	Overall Plant Growth Traits	Mungbean	PM-2	Phaseolus vulgaris	Fabaceae	Phaseolus	No	With stress	Soil Microbes	Seed	Not Specified	Not Specified	Sterilized media	7-30 days	6.8	NA	NA	NA	NA	NA	NA	0.207639	0.00192322
42	Tripathi_et_al_2005	Single	Bacteria	Proteobacteria	Gammaproteobacteria	Pseudomonadales	Pseudomonadaceae	Pseudomonas	Pseudomonas_putida	KNP9	Overall Plant Growth Traits	Mungbean	PM-2	Phaseolus vulgaris	Fabaceae	Phaseolus	No	With stress	Soil Microbes	Seed	Not Specified	Not Specified	Sterilized media	7-30 days	6.8	NA	NA	NA	NA	NA	NA	0.235179	0.00306604
42	Tripathi_et_al_2005	Single	Bacteria	Proteobacteria	Gammaproteobacteria	Pseudomonadales	Pseudomonadaceae	Pseudomonas	Pseudomonas_putida	KNP9	Overall Plant Growth Traits	Mungbean	PM-2	Phaseolus vulgaris	Fabaceae	Phaseolus	No	With stress	Soil Microbes	Seed	Not Specified	Not Specified	Sterilized media	7-30 days	6.8	NA	NA	NA	NA	NA	NA	0.29729	0.00621499
42	Tripathi_et_al_2005	Single	Bacteria	Proteobacteria	Gammaproteobacteria	Pseudomonadales	Pseudomonadaceae	Pseudomonas	Pseudomonas_putida	KNP9	Overall Plant Growth Traits	Mungbean	PM-2	Phaseolus vulgaris	Fabaceae	Phaseolus	No	With stress	Soil Microbes	Seed	Not Specified	Not Specified	Sterilized media	7-30 days	6.8	NA	NA	NA	NA	NA	NA	0.154151	0.020274
42	Tripathi_et_al_2005	Single	Bacteria	Proteobacteria	Gammaproteobacteria	Pseudomonadales	Pseudomonadaceae	Pseudomonas	Pseudomonas_putida	KNP9	Overall Plant Growth Traits	Mungbean	PM-2	Phaseolus vulgaris	Fabaceae	Phaseolus	No	With stress	Soil Microbes	Seed	Not Specified	Not Specified	Sterilized media	7-30 days	6.8	NA	NA	NA	NA	NA	NA	0.699792	0.00354617
42	Tripathi_et_al_2005	Single	Bacteria	Proteobacteria	Gammaproteobacteria	Pseudomonadales	Pseudomonadaceae	Pseudomonas	Pseudomonas_putida	KNP9	Overall Plant Growth Traits	Mungbean	PM-2	Phaseolus vulgaris	Fabaceae	Phaseolus	No	With stress	Soil Microbes	Seed	Not Specified	Not Specified	Sterilized media	7-30 days	6.8	NA	NA	NA	NA	NA	NA	0.268264	0.0205338
42	Tripathi_et_al_2005	Single	Bacteria	Proteobacteria	Gammaproteobacteria	Pseudomonadales	Pseudomonadaceae	Pseudomonas	Pseudomonas_putida	KNP9	Shoot Traits	Mungbean	PM-2	Phaseolus vulgaris	Fabaceae	Phaseolus	No	With stress	Soil Microbes	Seed	Not Specified	Not Specified	Sterilized media	7-30 days	6.8	NA	NA	NA	NA	NA	NA	0.123691	0.000904227
42	Tripathi_et_al_2005	Single	Bacteria	Proteobacteria	Gammaproteobacteria	Pseudomonadales	Pseudomonadaceae	Pseudomonas	Pseudomonas_putida	KNP9	Shoot Traits	Mungbean	PM-2	Phaseolus vulgaris	Fabaceae	Phaseolus	No	With stress	Soil Microbes	Seed	Not Specified	Not Specified	Sterilized media	7-30 days	6.8	NA	NA	NA	NA	NA	NA	0.253165	0.00218442
42	Tripathi_et_al_2005	Single	Bacteria	Proteobacteria	Gammaproteobacteria	Pseudomonadales	Pseudomonadaceae	Pseudomonas	Pseudomonas_putida	KNP9	Shoot Traits	Mungbean	PM-2	Phaseolus vulgaris	Fabaceae	Phaseolus	No	With stress	Soil Microbes	Seed	Not Specified	Not Specified	Sterilized media	7-30 days	6.8	NA	NA	NA	NA	NA	NA	0.177745	0.00627381
42	Tripathi_et_al_2005	Single	Bacteria	Proteobacteria	Gammaproteobacteria	Pseudomonadales	Pseudomonadaceae	Pseudomonas	Pseudomonas_putida	KNP9	Root Traits	Mungbean	PM-2	Phaseolus vulgaris	Fabaceae	Phaseolus	No	With stress	Soil Microbes	Seed	Not Specified	Not Specified	Sterilized media	7-30 days	6.8	NA	NA	NA	NA	NA	NA	0.107246	0.00813285
42	Tripathi_et_al_2005	Single	Bacteria	Proteobacteria	Gammaproteobacteria	Pseudomonadales	Pseudomonadaceae	Pseudomonas	Pseudomonas_putida	KNP9	Root Traits	Mungbean	PM-2	Phaseolus vulgaris	Fabaceae	Phaseolus	No	With stress	Soil Microbes	Seed	Not Specified	Not Specified	Sterilized media	7-30 days	6.8	NA	NA	NA	NA	NA	NA	0.356675	0.0199408
42	Tripathi_et_al_2005	Single	Bacteria	Proteobacteria	Gammaproteobacteria	Pseudomonadales	Pseudomonadaceae	Pseudomonas	Pseudomonas_putida	KNP9	Root Traits	Mungbean	PM-2	Phaseolus vulgaris	Fabaceae	Phaseolus	No	With stress	Soil Microbes	Seed	Not Specified	Not Specified	Sterilized media	7-30 days	6.8	NA	NA	NA	NA	NA	NA	0.182322	0.0332563
42	Tripathi_et_al_2005	Single	Bacteria	Proteobacteria	Gammaproteobacteria	Pseudomonadales	Pseudomonadaceae	Pseudomonas	Pseudomonas_putida	KNP9	Leaf Traits	Mungbean	PM-2	Phaseolus vulgaris	Fabaceae	Phaseolus	No	With stress	Soil Microbes	Seed	Not Specified	Not Specified	Sterilized media	7-30 days	6.8	NA	NA	NA	NA	NA	NA	0	0.0032
42	Tripathi_et_al_2005	Single	Bacteria	Proteobacteria	Gammaproteobacteria	Pseudomonadales	Pseudomonadaceae	Pseudomonas	Pseudomonas_putida	KNP9	Leaf Traits	Mungbean	PM-2	Phaseolus vulgaris	Fabaceae	Phaseolus	No	With stress	Soil Microbes	Seed	Not Specified	Not Specified	Sterilized media	7-30 days	6.8	NA	NA	NA	NA	NA	NA	0.365556	0.031738
42	Tripathi_et_al_2005	Single	Bacteria	Proteobacteria	Gammaproteobacteria	Pseudomonadales	Pseudomonadaceae	Pseudomonas	Pseudomonas_putida	KNP9	Leaf Traits	Mungbean	PM-2	Phaseolus vulgaris	Fabaceae	Phaseolus	No	With stress	Soil Microbes	Seed	Not Specified	Not Specified	Sterilized media	7-30 days	6.8	NA	NA	NA	NA	NA	NA	0.0043384	0.14773
43	Jogaiah_et_al_2013	Single	Fungi	Ascomycota	Dothideomycetes	Pleosporales	Pleosporineae	Ectophoma	Phoma_multirostrata	JSB17	Shoot Traits	Tomato	Oogata-Fukuju	Solanum lycopersicum	Solanaceae	Solanum	No	Without stress	Rhizosphere Microbes	Seed	Low Density	120-300 minutes	Unsterilized media	30-90 days	6.5	NA	70	0.01	0.05	0.01	NA	0.188832	0.00167274
43	Jogaiah_et_al_2013	Single	Fungi	Ascomycota	Dothideomycetes	Pleosporales	Pleosporineae	Ectophoma	Phoma_multirostrata	JSB17	Shoot Traits	Tomato	Oogata-Fukuju	Solanum lycopersicum	Solanaceae	Solanum	No	Without stress	Rhizosphere Microbes	Seed	Low Density	120-300 minutes	Unsterilized media	30-90 days	6.5	NA	70	0.01	0.05	0.01	NA	0.326785	0.00366186
43	Jogaiah_et_al_2013	Single	Fungi	Ascomycota	Dothideomycetes	Pleosporales	Pleosporineae	Ectophoma	Phoma_multirostrata	JSB17	Root Traits	Tomato	Oogata-Fukuju	Solanum lycopersicum	Solanaceae	Solanum	No	Without stress	Rhizosphere Microbes	Seed	Low Density	120-300 minutes	Unsterilized media	30-90 days	6.5	NA	70	0.01	0.05	0.01	NA	0.208297	0.0051185
43	Jogaiah_et_al_2013	Single	Fungi	Ascomycota	Dothideomycetes	Pleosporales	Pleosporineae	Ectophoma	Phoma_multirostrata	JSB17	Root Traits	Tomato	Oogata-Fukuju	Solanum lycopersicum	Solanaceae	Solanum	No	Without stress	Rhizosphere Microbes	Seed	Low Density	120-300 minutes	Unsterilized media	30-90 days	6.5	NA	70	0.01	0.05	0.01	NA	0.52501	0.00544155
43	Jogaiah_et_al_2013	Single	Fungi	Ascomycota	Dothideomycetes	Pleosporales	Pleosporineae	Ectophoma	Phoma_multirostrata	JSB17	Overall Plant Growth Traits	Tomato	Oogata-Fukuju	Solanum lycopersicum	Solanaceae	Solanum	No	Without stress	Rhizosphere Microbes	Seed	Low Density	120-300 minutes	Unsterilized media	30-90 days	6.5	NA	70	0.01	0.05	0.01	NA	0.219319	0.00521344
43	Jogaiah_et_al_2013	Single	Fungi	Ascomycota	Eurotiomycetes	Eurotiales	Aspergillaceae	Penicillium	Penicillium_chrysogenum	NA	Shoot Traits	Tomato	Oogata-Fukuju	Solanum lycopersicum	Solanaceae	Solanum	No	Without stress	Rhizosphere Microbes	Seed	Low Density	120-300 minutes	Unsterilized media	30-90 days	6.5	NA	70	0.01	0.05	0.01	NA	0.147683	0.0018259
43	Jogaiah_et_al_2013	Single	Fungi	Ascomycota	Eurotiomycetes	Eurotiales	Aspergillaceae	Penicillium	Penicillium_chrysogenum	NA	Shoot Traits	Tomato	Oogata-Fukuju	Solanum lycopersicum	Solanaceae	Solanum	No	Without stress	Rhizosphere Microbes	Seed	Low Density	120-300 minutes	Unsterilized media	30-90 days	6.5	NA	70	0.01	0.05	0.01	NA	0.204567	0.00443382
43	Jogaiah_et_al_2013	Single	Fungi	Ascomycota	Eurotiomycetes	Eurotiales	Aspergillaceae	Penicillium	Penicillium_chrysogenum	NA	Root Traits	Tomato	Oogata-Fukuju	Solanum lycopersicum	Solanaceae	Solanum	No	Without stress	Rhizosphere Microbes	Seed	Low Density	120-300 minutes	Unsterilized media	30-90 days	6.5	NA	70	0.01	0.05	0.01	NA	0.155653	0.00174181
43	Jogaiah_et_al_2013	Single	Fungi	Ascomycota	Eurotiomycetes	Eurotiales	Aspergillaceae	Penicillium	Penicillium_chrysogenum	NA	Root Traits	Tomato	Oogata-Fukuju	Solanum lycopersicum	Solanaceae	Solanum	No	Without stress	Rhizosphere Microbes	Seed	Low Density	120-300 minutes	Unsterilized media	30-90 days	6.5	NA	70	0.01	0.05	0.01	NA	0.436718	0.00321432
43	Jogaiah_et_al_2013	Single	Fungi	Ascomycota	Eurotiomycetes	Eurotiales	Aspergillaceae	Penicillium	Penicillium_chrysogenum	NA	Overall Plant Growth Traits	Tomato	Oogata-Fukuju	Solanum lycopersicum	Solanaceae	Solanum	No	Without stress	Rhizosphere Microbes	Seed	Low Density	120-300 minutes	Unsterilized media	30-90 days	6.5	NA	70	0.01	0.05	0.01	NA	0.2817	0.00522663
43	Jogaiah_et_al_2013	Single	Fungi	Ascomycota	Sordariomycetes	Hypocreales	Hypocreaceae	Trichoderma	Trichoderma_harzianum	TriH_JSB27	Shoot Traits	Tomato	Oogata-Fukuju	Solanum lycopersicum	Solanaceae	Solanum	No	Without stress	Rhizosphere Microbes	Seed	Low Density	120-300 minutes	Unsterilized media	30-90 days	6.5	NA	70	0.01	0.05	0.01	NA	0.261816	0.00176554
43	Jogaiah_et_al_2013	Single	Fungi	Ascomycota	Sordariomycetes	Hypocreales	Hypocreaceae	Trichoderma	Trichoderma_harzianum	TriH_JSB36	Shoot Traits	Tomato	Oogata-Fukuju	Solanum lycopersicum	Solanaceae	Solanum	No	Without stress	Rhizosphere Microbes	Seed	Low Density	120-300 minutes	Unsterilized media	30-90 days	6.5	NA	70	0.01	0.05	0.01	NA	0.162935	0.00215303
43	Jogaiah_et_al_2013	Single	Fungi	Ascomycota	Sordariomycetes	Hypocreales	Hypocreaceae	Trichoderma	Trichoderma_harzianum	TriH_JSB27	Shoot Traits	Tomato	Oogata-Fukuju	Solanum lycopersicum	Solanaceae	Solanum	No	Without stress	Rhizosphere Microbes	Seed	Low Density	120-300 minutes	Unsterilized media	30-90 days	6.5	NA	70	0.01	0.05	0.01	NA	0.348668	0.0046764
43	Jogaiah_et_al_2013	Single	Fungi	Ascomycota	Sordariomycetes	Hypocreales	Hypocreaceae	Trichoderma	Trichoderma_harzianum	TriH_JSB36	Shoot Traits	Tomato	Oogata-Fukuju	Solanum lycopersicum	Solanaceae	Solanum	No	Without stress	Rhizosphere Microbes	Seed	Low Density	120-300 minutes	Unsterilized media	30-90 days	6.5	NA	70	0.01	0.05	0.01	NA	0.22437	0.00327387
43	Jogaiah_et_al_2013	Single	Fungi	Ascomycota	Sordariomycetes	Hypocreales	Hypocreaceae	Trichoderma	Trichoderma_harzianum	TriH_JSB27	Root Traits	Tomato	Oogata-Fukuju	Solanum lycopersicum	Solanaceae	Solanum	No	Without stress	Rhizosphere Microbes	Seed	Low Density	120-300 minutes	Unsterilized media	30-90 days	6.5	NA	70	0.01	0.05	0.01	NA	0.282405	0.00554525
43	Jogaiah_et_al_2013	Single	Fungi	Ascomycota	Sordariomycetes	Hypocreales	Hypocreaceae	Trichoderma	Trichoderma_harzianum	TriH_JSB36	Root Traits	Tomato	Oogata-Fukuju	Solanum lycopersicum	Solanaceae	Solanum	No	Without stress	Rhizosphere Microbes	Seed	Low Density	120-300 minutes	Unsterilized media	30-90 days	6.5	NA	70	0.01	0.05	0.01	NA	0.336472	0.00609644
43	Jogaiah_et_al_2013	Single	Fungi	Ascomycota	Sordariomycetes	Hypocreales	Hypocreaceae	Trichoderma	Trichoderma_harzianum	TriH_JSB27	Root Traits	Tomato	Oogata-Fukuju	Solanum lycopersicum	Solanaceae	Solanum	No	Without stress	Rhizosphere Microbes	Seed	Low Density	120-300 minutes	Unsterilized media	30-90 days	6.5	NA	70	0.01	0.05	0.01	NA	0.593064	0.00503766
43	Jogaiah_et_al_2013	Single	Fungi	Ascomycota	Sordariomycetes	Hypocreales	Hypocreaceae	Trichoderma	Trichoderma_harzianum	TriH_JSB36	Root Traits	Tomato	Oogata-Fukuju	Solanum lycopersicum	Solanaceae	Solanum	No	Without stress	Rhizosphere Microbes	Seed	Low Density	120-300 minutes	Unsterilized media	30-90 days	6.5	NA	70	0.01	0.05	0.01	NA	0.631778	0.00483127
43	Jogaiah_et_al_2013	Single	Fungi	Ascomycota	Sordariomycetes	Hypocreales	Hypocreaceae	Trichoderma	Trichoderma_harzianum	TriH_JSB27	Overall Plant Growth Traits	Tomato	Oogata-Fukuju	Solanum lycopersicum	Solanaceae	Solanum	No	Without stress	Rhizosphere Microbes	Seed	Low Density	120-300 minutes	Unsterilized media	30-90 days	6.5	NA	70	0.01	0.05	0.01	NA	0.343806	0.00574441
43	Jogaiah_et_al_2013	Single	Fungi	Ascomycota	Sordariomycetes	Hypocreales	Hypocreaceae	Trichoderma	Trichoderma_harzianum	TriH_JSB36	Overall Plant Growth Traits	Tomato	Oogata-Fukuju	Solanum lycopersicum	Solanaceae	Solanum	No	Without stress	Rhizosphere Microbes	Seed	Low Density	120-300 minutes	Unsterilized media	30-90 days	6.5	NA	70	0.01	0.05	0.01	NA	0.307288	0.00525007
44	Abdelrahman_et_al_2016	Single	Fungi	Ascomycota	Sordariomycetes	Hypocreales	Hypocreaceae	Trichoderma	Trichoderma_longibrachiatum	NA	Overall Plant Growth Traits	Onion	NA	Allium cepa	Amaryllidaceae	Allium	Yes	Without stress	Soil Microbes	Seed	Low Density	300+ minutes	Sterilized media	90-180 days	NA	NA	NA	NA	NA	NA	NA	0.185175	0.00457814
45	Babu_et_al_2015	Single	Bacteria	Proteobacteria	Gammaproteobacteria	Pseudomonadales	Pseudomonadaceae	Azotobacter	Azotobacter_chroococcum	NA	Leaf Traits	Tomato	PKM-1	Solanum lycopersicum	Solanaceae	Solanum	Yes	Without stress	Rhizosphere Microbes	Seed	Medium Density	300+ minutes	Unsterilized media	30-90 days	NA	NA	NA	NA	NA	NA	NA	0.429235	0.0826969
45	Babu_et_al_2015	Single	Bacteria	Proteobacteria	Gammaproteobacteria	Pseudomonadales	Pseudomonadaceae	Azotobacter	Azotobacter_chroococcum	NA	Overall Plant Growth Traits	Tomato	PKM-1	Solanum lycopersicum	Solanaceae	Solanum	Yes	Without stress	Rhizosphere Microbes	Seed	Medium Density	300+ minutes	Unsterilized media	30-90 days	NA	NA	NA	NA	NA	NA	NA	0.560269	0.0049892
45	Babu_et_al_2015	Single	Bacteria	Proteobacteria	Gammaproteobacteria	Pseudomonadales	Pseudomonadaceae	Azotobacter	Azotobacter_chroococcum	NA	Leaf Traits	Tomato	PKM-1	Solanum lycopersicum	Solanaceae	Solanum	Yes	Without stress	Rhizosphere Microbes	Seed	Medium Density	300+ minutes	Unsterilized media	30-90 days	NA	NA	NA	NA	NA	NA	NA	0.364643	0.000749827
45	Babu_et_al_2015	Single	Bacteria	Proteobacteria	Gammaproteobacteria	Pseudomonadales	Pseudomonadaceae	Azotobacter	Azotobacter_chroococcum	NA	Shoot Traits	Tomato	PKM-1	Solanum lycopersicum	Solanaceae	Solanum	Yes	Without stress	Rhizosphere Microbes	Seed	Medium Density	300+ minutes	Unsterilized media	30-90 days	NA	NA	NA	NA	NA	NA	NA	0.376844	0.00384908
45	Babu_et_al_2015	Single	Bacteria	Proteobacteria	Gammaproteobacteria	Pseudomonadales	Pseudomonadaceae	Azotobacter	Azotobacter_chroococcum	NA	Root Traits	Tomato	PKM-1	Solanum lycopersicum	Solanaceae	Solanum	Yes	Without stress	Rhizosphere Microbes	Seed	Medium Density	300+ minutes	Unsterilized media	30-90 days	NA	NA	NA	NA	NA	NA	NA	0.526093	0.0257348
45	Babu_et_al_2015	Single	Bacteria	Proteobacteria	Gammaproteobacteria	Pseudomonadales	Pseudomonadaceae	Azotobacter	Azotobacter_chroococcum	NA	Shoot Traits	Tomato	PKM-1	Solanum lycopersicum	Solanaceae	Solanum	Yes	Without stress	Rhizosphere Microbes	Seed	Medium Density	300+ minutes	Unsterilized media	30-90 days	NA	NA	NA	NA	NA	NA	NA	0.428305	0.00436919
45	Babu_et_al_2015	Single	Bacteria	Proteobacteria	Gammaproteobacteria	Pseudomonadales	Pseudomonadaceae	Azotobacter	Azotobacter_chroococcum	NA	Root Traits	Tomato	PKM-1	Solanum lycopersicum	Solanaceae	Solanum	Yes	Without stress	Rhizosphere Microbes	Seed	Medium Density	300+ minutes	Unsterilized media	30-90 days	NA	NA	NA	NA	NA	NA	NA	0.673729	0.000465939
45	Babu_et_al_2015	Single	Bacteria	Proteobacteria	Gammaproteobacteria	Pseudomonadales	Pseudomonadaceae	Azotobacter	Azotobacter_chroococcum	NA	Flower Traits	Tomato	PKM-1	Solanum lycopersicum	Solanaceae	Solanum	Yes	Without stress	Rhizosphere Microbes	Seed	Medium Density	300+ minutes	Unsterilized media	30-90 days	NA	NA	NA	NA	NA	NA	NA	-0.076961	0.00255131
45	Babu_et_al_2015	Single	Bacteria	Firmicutes	Bacilli	Bacillales	Bacillaceae	Bacillus	Bacillus_cereus	NA	Leaf Traits	Tomato	PKM-1	Solanum lycopersicum	Solanaceae	Solanum	Yes	Without stress	Rhizosphere Microbes	Seed	Medium Density	300+ minutes	Unsterilized media	30-90 days	NA	NA	NA	NA	NA	NA	NA	0.245571	0.537423
45	Babu_et_al_2015	Single	Bacteria	Firmicutes	Bacilli	Bacillales	Bacillaceae	Bacillus	Bacillus_cereus	NA	Overall Plant Growth Traits	Tomato	PKM-1	Solanum lycopersicum	Solanaceae	Solanum	Yes	Without stress	Rhizosphere Microbes	Seed	Medium Density	300+ minutes	Unsterilized media	30-90 days	NA	NA	NA	NA	NA	NA	NA	0.40455	0.00754714
45	Babu_et_al_2015	Single	Bacteria	Firmicutes	Bacilli	Bacillales	Bacillaceae	Bacillus	Bacillus_cereus	NA	Leaf Traits	Tomato	PKM-1	Solanum lycopersicum	Solanaceae	Solanum	Yes	Without stress	Rhizosphere Microbes	Seed	Medium Density	300+ minutes	Unsterilized media	30-90 days	NA	NA	NA	NA	NA	NA	NA	0.494696	0.000279795
45	Babu_et_al_2015	Single	Bacteria	Firmicutes	Bacilli	Bacillales	Bacillaceae	Bacillus	Bacillus_cereus	NA	Shoot Traits	Tomato	PKM-1	Solanum lycopersicum	Solanaceae	Solanum	Yes	Without stress	Rhizosphere Microbes	Seed	Medium Density	300+ minutes	Unsterilized media	30-90 days	NA	NA	NA	NA	NA	NA	NA	0.287928	0.00504812
45	Babu_et_al_2015	Single	Bacteria	Firmicutes	Bacilli	Bacillales	Bacillaceae	Bacillus	Bacillus_cereus	NA	Root Traits	Tomato	PKM-1	Solanum lycopersicum	Solanaceae	Solanum	Yes	Without stress	Rhizosphere Microbes	Seed	Medium Density	300+ minutes	Unsterilized media	30-90 days	NA	NA	NA	NA	NA	NA	NA	0.455476	0.0269075
45	Babu_et_al_2015	Single	Bacteria	Firmicutes	Bacilli	Bacillales	Bacillaceae	Bacillus	Bacillus_cereus	NA	Shoot Traits	Tomato	PKM-1	Solanum lycopersicum	Solanaceae	Solanum	Yes	Without stress	Rhizosphere Microbes	Seed	Medium Density	300+ minutes	Unsterilized media	30-90 days	NA	NA	NA	NA	NA	NA	NA	0.326522	0.00107187
45	Babu_et_al_2015	Single	Bacteria	Firmicutes	Bacilli	Bacillales	Bacillaceae	Bacillus	Bacillus_cereus	NA	Root Traits	Tomato	PKM-1	Solanum lycopersicum	Solanaceae	Solanum	Yes	Without stress	Rhizosphere Microbes	Seed	Medium Density	300+ minutes	Unsterilized media	30-90 days	NA	NA	NA	NA	NA	NA	NA	0.467597	0.00748261
45	Babu_et_al_2015	Single	Bacteria	Firmicutes	Bacilli	Bacillales	Bacillaceae	Bacillus	Bacillus_cereus	NA	Flower Traits	Tomato	PKM-1	Solanum lycopersicum	Solanaceae	Solanum	Yes	Without stress	Rhizosphere Microbes	Seed	Medium Density	300+ minutes	Unsterilized media	30-90 days	NA	NA	NA	NA	NA	NA	NA	-0.117783	0.00274691
45	Babu_et_al_2015	Single	Bacteria	Firmicutes	Bacilli	Bacillales	Bacillaceae	Bacillus	Bacillus_subtilis	NA	Leaf Traits	Tomato	PKM-1	Solanum lycopersicum	Solanaceae	Solanum	Yes	Without stress	Rhizosphere Microbes	Seed	Medium Density	300+ minutes	Unsterilized media	30-90 days	NA	NA	NA	NA	NA	NA	NA	0.481535	0.209419
45	Babu_et_al_2015	Single	Bacteria	Firmicutes	Bacilli	Bacillales	Bacillaceae	Bacillus	Bacillus_subtilis	NA	Overall Plant Growth Traits	Tomato	PKM-1	Solanum lycopersicum	Solanaceae	Solanum	Yes	Without stress	Rhizosphere Microbes	Seed	Medium Density	300+ minutes	Unsterilized media	30-90 days	NA	NA	NA	NA	NA	NA	NA	0.441702	0.00554585
45	Babu_et_al_2015	Single	Bacteria	Firmicutes	Bacilli	Bacillales	Bacillaceae	Bacillus	Bacillus_subtilis	NA	Leaf Traits	Tomato	PKM-1	Solanum lycopersicum	Solanaceae	Solanum	Yes	Without stress	Rhizosphere Microbes	Seed	Medium Density	300+ minutes	Unsterilized media	30-90 days	NA	NA	NA	NA	NA	NA	NA	0.444686	0.00154463
45	Babu_et_al_2015	Single	Bacteria	Firmicutes	Bacilli	Bacillales	Bacillaceae	Bacillus	Bacillus_subtilis	NA	Shoot Traits	Tomato	PKM-1	Solanum lycopersicum	Solanaceae	Solanum	Yes	Without stress	Rhizosphere Microbes	Seed	Medium Density	300+ minutes	Unsterilized media	30-90 days	NA	NA	NA	NA	NA	NA	NA	0.398882	0.00429171
45	Babu_et_al_2015	Single	Bacteria	Firmicutes	Bacilli	Bacillales	Bacillaceae	Bacillus	Bacillus_subtilis	NA	Root Traits	Tomato	PKM-1	Solanum lycopersicum	Solanaceae	Solanum	Yes	Without stress	Rhizosphere Microbes	Seed	Medium Density	300+ minutes	Unsterilized media	30-90 days	NA	NA	NA	NA	NA	NA	NA	0.584934	0.0322911
45	Babu_et_al_2015	Single	Bacteria	Firmicutes	Bacilli	Bacillales	Bacillaceae	Bacillus	Bacillus_subtilis	NA	Shoot Traits	Tomato	PKM-1	Solanum lycopersicum	Solanaceae	Solanum	Yes	Without stress	Rhizosphere Microbes	Seed	Medium Density	300+ minutes	Unsterilized media	30-90 days	NA	NA	NA	NA	NA	NA	NA	0.437935	0.00261332
45	Babu_et_al_2015	Single	Bacteria	Firmicutes	Bacilli	Bacillales	Bacillaceae	Bacillus	Bacillus_subtilis	NA	Root Traits	Tomato	PKM-1	Solanum lycopersicum	Solanaceae	Solanum	Yes	Without stress	Rhizosphere Microbes	Seed	Medium Density	300+ minutes	Unsterilized media	30-90 days	NA	NA	NA	NA	NA	NA	NA	0.653926	0.00126982
45	Babu_et_al_2015	Single	Bacteria	Firmicutes	Bacilli	Bacillales	Bacillaceae	Bacillus	Bacillus_subtilis	NA	Flower Traits	Tomato	PKM-1	Solanum lycopersicum	Solanaceae	Solanum	Yes	Without stress	Rhizosphere Microbes	Seed	Medium Density	300+ minutes	Unsterilized media	30-90 days	NA	NA	NA	NA	NA	NA	NA	-0.117783	0.00338156
45	Babu_et_al_2015	Single	Bacteria	Proteobacteria	Gammaproteobacteria	Pseudomonadales	Pseudomonadaceae	Pseudomonas	Pseudomonas_aeruginosa	NA	Leaf Traits	Tomato	PKM-1	Solanum lycopersicum	Solanaceae	Solanum	Yes	Without stress	Rhizosphere Microbes	Seed	Medium Density	300+ minutes	Unsterilized media	30-90 days	NA	NA	NA	NA	NA	NA	NA	0.212781	0.0384059
45	Babu_et_al_2015	Single	Bacteria	Proteobacteria	Gammaproteobacteria	Pseudomonadales	Pseudomonadaceae	Pseudomonas	Pseudomonas_aeruginosa	NA	Overall Plant Growth Traits	Tomato	PKM-1	Solanum lycopersicum	Solanaceae	Solanum	Yes	Without stress	Rhizosphere Microbes	Seed	Medium Density	300+ minutes	Unsterilized media	30-90 days	NA	NA	NA	NA	NA	NA	NA	0.348683	0.00554475
45	Babu_et_al_2015	Single	Bacteria	Proteobacteria	Gammaproteobacteria	Pseudomonadales	Pseudomonadaceae	Pseudomonas	Pseudomonas_aeruginosa	NA	Leaf Traits	Tomato	PKM-1	Solanum lycopersicum	Solanaceae	Solanum	Yes	Without stress	Rhizosphere Microbes	Seed	Medium Density	300+ minutes	Unsterilized media	30-90 days	NA	NA	NA	NA	NA	NA	NA	0.277632	0.00392909
45	Babu_et_al_2015	Single	Bacteria	Proteobacteria	Gammaproteobacteria	Pseudomonadales	Pseudomonadaceae	Pseudomonas	Pseudomonas_aeruginosa	NA	Shoot Traits	Tomato	PKM-1	Solanum lycopersicum	Solanaceae	Solanum	Yes	Without stress	Rhizosphere Microbes	Seed	Medium Density	300+ minutes	Unsterilized media	30-90 days	NA	NA	NA	NA	NA	NA	NA	0.215238	0.0054833
45	Babu_et_al_2015	Single	Bacteria	Proteobacteria	Gammaproteobacteria	Pseudomonadales	Pseudomonadaceae	Pseudomonas	Pseudomonas_aeruginosa	NA	Root Traits	Tomato	PKM-1	Solanum lycopersicum	Solanaceae	Solanum	Yes	Without stress	Rhizosphere Microbes	Seed	Medium Density	300+ minutes	Unsterilized media	30-90 days	NA	NA	NA	NA	NA	NA	NA	0.584934	0.0278013
45	Babu_et_al_2015	Single	Bacteria	Proteobacteria	Gammaproteobacteria	Pseudomonadales	Pseudomonadaceae	Pseudomonas	Pseudomonas_aeruginosa	NA	Shoot Traits	Tomato	PKM-1	Solanum lycopersicum	Solanaceae	Solanum	Yes	Without stress	Rhizosphere Microbes	Seed	Medium Density	300+ minutes	Unsterilized media	30-90 days	NA	NA	NA	NA	NA	NA	NA	0.378708	0.00393357
45	Babu_et_al_2015	Single	Bacteria	Proteobacteria	Gammaproteobacteria	Pseudomonadales	Pseudomonadaceae	Pseudomonas	Pseudomonas_aeruginosa	NA	Root Traits	Tomato	PKM-1	Solanum lycopersicum	Solanaceae	Solanum	Yes	Without stress	Rhizosphere Microbes	Seed	Medium Density	300+ minutes	Unsterilized media	30-90 days	NA	NA	NA	NA	NA	NA	NA	0.430783	0.00427607
45	Babu_et_al_2015	Single	Bacteria	Proteobacteria	Gammaproteobacteria	Pseudomonadales	Pseudomonadaceae	Pseudomonas	Pseudomonas_aeruginosa	NA	Flower Traits	Tomato	PKM-1	Solanum lycopersicum	Solanaceae	Solanum	Yes	Without stress	Rhizosphere Microbes	Seed	Medium Density	300+ minutes	Unsterilized media	30-90 days	NA	NA	NA	NA	NA	NA	NA	-0.0506437	0.00258418
45	Babu_et_al_2015	Single	Bacteria	Proteobacteria	Gammaproteobacteria	Pseudomonadales	Pseudomonadaceae	Pseudomonas	Pseudomonas_putida	NA	Leaf Traits	Tomato	PKM-1	Solanum lycopersicum	Solanaceae	Solanum	Yes	Without stress	Rhizosphere Microbes	Seed	Medium Density	300+ minutes	Unsterilized media	30-90 days	NA	NA	NA	NA	NA	NA	NA	0.125769	0.21724
45	Babu_et_al_2015	Single	Bacteria	Proteobacteria	Gammaproteobacteria	Pseudomonadales	Pseudomonadaceae	Pseudomonas	Pseudomonas_putida	NA	Overall Plant Growth Traits	Tomato	PKM-1	Solanum lycopersicum	Solanaceae	Solanum	Yes	Without stress	Rhizosphere Microbes	Seed	Medium Density	300+ minutes	Unsterilized media	30-90 days	NA	NA	NA	NA	NA	NA	NA	0.28951	0.00506872
45	Babu_et_al_2015	Single	Bacteria	Proteobacteria	Gammaproteobacteria	Pseudomonadales	Pseudomonadaceae	Pseudomonas	Pseudomonas_putida	NA	Leaf Traits	Tomato	PKM-1	Solanum lycopersicum	Solanaceae	Solanum	Yes	Without stress	Rhizosphere Microbes	Seed	Medium Density	300+ minutes	Unsterilized media	30-90 days	NA	NA	NA	NA	NA	NA	NA	0.41871	0.000816942
45	Babu_et_al_2015	Single	Bacteria	Proteobacteria	Gammaproteobacteria	Pseudomonadales	Pseudomonadaceae	Pseudomonas	Pseudomonas_putida	NA	Shoot Traits	Tomato	PKM-1	Solanum lycopersicum	Solanaceae	Solanum	Yes	Without stress	Rhizosphere Microbes	Seed	Medium Density	300+ minutes	Unsterilized media	30-90 days	NA	NA	NA	NA	NA	NA	NA	0.389592	0.00614898
45	Babu_et_al_2015	Single	Bacteria	Proteobacteria	Gammaproteobacteria	Pseudomonadales	Pseudomonadaceae	Pseudomonas	Pseudomonas_putida	NA	Root Traits	Tomato	PKM-1	Solanum lycopersicum	Solanaceae	Solanum	Yes	Without stress	Rhizosphere Microbes	Seed	Medium Density	300+ minutes	Unsterilized media	30-90 days	NA	NA	NA	NA	NA	NA	NA	0.570545	0.0249814
45	Babu_et_al_2015	Single	Bacteria	Proteobacteria	Gammaproteobacteria	Pseudomonadales	Pseudomonadaceae	Pseudomonas	Pseudomonas_putida	NA	Shoot Traits	Tomato	PKM-1	Solanum lycopersicum	Solanaceae	Solanum	Yes	Without stress	Rhizosphere Microbes	Seed	Medium Density	300+ minutes	Unsterilized media	30-90 days	NA	NA	NA	NA	NA	NA	NA	0.375312	0.00135312
45	Babu_et_al_2015	Single	Bacteria	Proteobacteria	Gammaproteobacteria	Pseudomonadales	Pseudomonadaceae	Pseudomonas	Pseudomonas_putida	NA	Root Traits	Tomato	PKM-1	Solanum lycopersicum	Solanaceae	Solanum	Yes	Without stress	Rhizosphere Microbes	Seed	Medium Density	300+ minutes	Unsterilized media	30-90 days	NA	NA	NA	NA	NA	NA	NA	0.653926	0.0103698
45	Babu_et_al_2015	Single	Bacteria	Proteobacteria	Gammaproteobacteria	Pseudomonadales	Pseudomonadaceae	Pseudomonas	Pseudomonas_putida	NA	Flower Traits	Tomato	PKM-1	Solanum lycopersicum	Solanaceae	Solanum	Yes	Without stress	Rhizosphere Microbes	Seed	Medium Density	300+ minutes	Unsterilized media	30-90 days	NA	NA	NA	NA	NA	NA	NA	-0.076961	0.00283575
46	Naziya_et_al_2019	Single	Fungi	Ascomycota	Eurotiomycetes	Eurotiales	Aspergillaceae	Aspergillus	Aspergillus_sp. NBP-08	NBP-08	Overall Plant Growth Traits	Chilli	G4 susceptible to anthracnose disease	Capsicum annuum	Solanaceae	Capsicum	Yes	Without stress	Rhizosphere Microbes	Seed	Medium Density	120-300 minutes	Sterilized media	30-90 days	NA	NA	NA	NA	NA	NA	NA	0.77743	0.00212371
46	Naziya_et_al_2019	Single	Fungi	Ascomycota	Eurotiomycetes	Eurotiales	Aspergillaceae	Aspergillus	Aspergillus_sp. NBP-08	NBP-08	Shoot Traits	Chilli	G4 susceptible to anthracnose disease	Capsicum annuum	Solanaceae	Capsicum	Yes	Without stress	Rhizosphere Microbes	Seed	Medium Density	120-300 minutes	Sterilized media	30-90 days	NA	NA	NA	NA	NA	NA	NA	0.880634	0.00213059
46	Naziya_et_al_2019	Single	Fungi	Ascomycota	Eurotiomycetes	Eurotiales	Aspergillaceae	Aspergillus	Aspergillus_sp. NBP-08	NBP-08	Shoot Traits	Chilli	G4 susceptible to anthracnose disease	Capsicum annuum	Solanaceae	Capsicum	Yes	Without stress	Rhizosphere Microbes	Seed	Medium Density	120-300 minutes	Sterilized media	30-90 days	NA	NA	NA	NA	NA	NA	NA	1.06008	0.0023255
46	Naziya_et_al_2019	Single	Fungi	Ascomycota	Eurotiomycetes	Eurotiales	Aspergillaceae	Aspergillus	Aspergillus_sp. NBP-08	NBP-08	Leaf Traits	Chilli	G4 susceptible to anthracnose disease	Capsicum annuum	Solanaceae	Capsicum	Yes	Without stress	Rhizosphere Microbes	Seed	Medium Density	120-300 minutes	Sterilized media	30-90 days	NA	NA	NA	NA	NA	NA	NA	0.531512	0.000731383
46	Naziya_et_al_2019	Single	Fungi	Ascomycota	Eurotiomycetes	Eurotiales	Aspergillaceae	Aspergillus	Aspergillus_sp. NBP-08	NBP-08	Flower Traits	Chilli	G4 susceptible to anthracnose disease	Capsicum annuum	Solanaceae	Capsicum	Yes	Without stress	Rhizosphere Microbes	Seed	Medium Density	120-300 minutes	Sterilized media	30-90 days	NA	NA	NA	NA	NA	NA	NA	-0.0858613	0.000103563
46	Naziya_et_al_2019	Single	Fungi	Ascomycota	Eurotiomycetes	Eurotiales	Aspergillaceae	Aspergillus	Aspergillus_sp. NBP-08	NBP-08	Fruit Traits	Chilli	G4 susceptible to anthracnose disease	Capsicum annuum	Solanaceae	Capsicum	Yes	Without stress	Rhizosphere Microbes	Seed	Medium Density	120-300 minutes	Sterilized media	30-90 days	NA	NA	NA	NA	NA	NA	NA	1.34807	0.00699612
46	Naziya_et_al_2019	Single	Fungi	Ascomycota	Eurotiomycetes	Eurotiales	Aspergillaceae	Aspergillus	Aspergillus_sp. NBP-08	NBP-08	Fruit Traits	Chilli	G4 susceptible to anthracnose disease	Capsicum annuum	Solanaceae	Capsicum	Yes	Without stress	Rhizosphere Microbes	Seed	Medium Density	120-300 minutes	Sterilized media	30-90 days	NA	NA	NA	NA	NA	NA	NA	0.726422	0.00246084
46	Naziya_et_al_2019	Single	Fungi	Ascomycota	Eurotiomycetes	Eurotiales	Aspergillaceae	Penicillium	Penicillium_sp. NBP-45	NBP-45	Overall Plant Growth Traits	Chilli	G4 susceptible to anthracnose disease	Capsicum annuum	Solanaceae	Capsicum	Yes	Without stress	Rhizosphere Microbes	Seed	Medium Density	120-300 minutes	Sterilized media	30-90 days	NA	NA	NA	NA	NA	NA	NA	0.91946	0.0021818
46	Naziya_et_al_2019	Single	Fungi	Ascomycota	Eurotiomycetes	Eurotiales	Aspergillaceae	Penicillium	Penicillium_sp. NBP-45	NBP-45	Shoot Traits	Chilli	G4 susceptible to anthracnose disease	Capsicum annuum	Solanaceae	Capsicum	Yes	Without stress	Rhizosphere Microbes	Seed	Medium Density	120-300 minutes	Sterilized media	30-90 days	NA	NA	NA	NA	NA	NA	NA	1.00179	0.00277027
46	Naziya_et_al_2019	Single	Fungi	Ascomycota	Eurotiomycetes	Eurotiales	Aspergillaceae	Penicillium	Penicillium_sp. NBP-45	NBP-45	Shoot Traits	Chilli	G4 susceptible to anthracnose disease	Capsicum annuum	Solanaceae	Capsicum	Yes	Without stress	Rhizosphere Microbes	Seed	Medium Density	120-300 minutes	Sterilized media	30-90 days	NA	NA	NA	NA	NA	NA	NA	1.20911	0.00284606
46	Naziya_et_al_2019	Single	Fungi	Ascomycota	Eurotiomycetes	Eurotiales	Aspergillaceae	Penicillium	Penicillium_sp. NBP-45	NBP-45	Leaf Traits	Chilli	G4 susceptible to anthracnose disease	Capsicum annuum	Solanaceae	Capsicum	Yes	Without stress	Rhizosphere Microbes	Seed	Medium Density	120-300 minutes	Sterilized media	30-90 days	NA	NA	NA	NA	NA	NA	NA	0.750524	0.00103451
46	Naziya_et_al_2019	Single	Fungi	Ascomycota	Eurotiomycetes	Eurotiales	Aspergillaceae	Penicillium	Penicillium_sp. NBP-45	NBP-45	Flower Traits	Chilli	G4 susceptible to anthracnose disease	Capsicum annuum	Solanaceae	Capsicum	Yes	Without stress	Rhizosphere Microbes	Seed	Medium Density	120-300 minutes	Sterilized media	30-90 days	NA	NA	NA	NA	NA	NA	NA	-0.110295	6.97678e-05
46	Naziya_et_al_2019	Single	Fungi	Ascomycota	Eurotiomycetes	Eurotiales	Aspergillaceae	Penicillium	Penicillium_sp. NBP-45	NBP-45	Fruit Traits	Chilli	G4 susceptible to anthracnose disease	Capsicum annuum	Solanaceae	Capsicum	Yes	Without stress	Rhizosphere Microbes	Seed	Medium Density	120-300 minutes	Sterilized media	30-90 days	NA	NA	NA	NA	NA	NA	NA	1.57898	0.00677564
46	Naziya_et_al_2019	Single	Fungi	Ascomycota	Eurotiomycetes	Eurotiales	Aspergillaceae	Penicillium	Penicillium_sp. NBP-45	NBP-45	Fruit Traits	Chilli	G4 susceptible to anthracnose disease	Capsicum annuum	Solanaceae	Capsicum	Yes	Without stress	Rhizosphere Microbes	Seed	Medium Density	120-300 minutes	Sterilized media	30-90 days	NA	NA	NA	NA	NA	NA	NA	0.967584	0.000356741
46	Naziya_et_al_2019	Single	Fungi	Ascomycota	Eurotiomycetes	Eurotiales	Trichocomaceae	Talaromyces	Talaromyces_sp. NBP-61	NBP-61	Overall Plant Growth Traits	Chilli	G4 susceptible to anthracnose disease	Capsicum annuum	Solanaceae	Capsicum	Yes	Without stress	Rhizosphere Microbes	Seed	Medium Density	120-300 minutes	Sterilized media	30-90 days	NA	NA	NA	NA	NA	NA	NA	1.06131	0.00267335
46	Naziya_et_al_2019	Single	Fungi	Ascomycota	Eurotiomycetes	Eurotiales	Trichocomaceae	Talaromyces	Talaromyces_sp. NBP-61	NBP-61	Shoot Traits	Chilli	G4 susceptible to anthracnose disease	Capsicum annuum	Solanaceae	Capsicum	Yes	Without stress	Rhizosphere Microbes	Seed	Medium Density	120-300 minutes	Sterilized media	30-90 days	NA	NA	NA	NA	NA	NA	NA	1.19888	0.00218504
46	Naziya_et_al_2019	Single	Fungi	Ascomycota	Eurotiomycetes	Eurotiales	Trichocomaceae	Talaromyces	Talaromyces_sp. NBP-61	NBP-61	Shoot Traits	Chilli	G4 susceptible to anthracnose disease	Capsicum annuum	Solanaceae	Capsicum	Yes	Without stress	Rhizosphere Microbes	Seed	Medium Density	120-300 minutes	Sterilized media	30-90 days	NA	NA	NA	NA	NA	NA	NA	1.32519	0.00197072
46	Naziya_et_al_2019	Single	Fungi	Ascomycota	Eurotiomycetes	Eurotiales	Trichocomaceae	Talaromyces	Talaromyces_sp. NBP-61	NBP-61	Leaf Traits	Chilli	G4 susceptible to anthracnose disease	Capsicum annuum	Solanaceae	Capsicum	Yes	Without stress	Rhizosphere Microbes	Seed	Medium Density	120-300 minutes	Sterilized media	30-90 days	NA	NA	NA	NA	NA	NA	NA	0.960674	0.00102826
46	Naziya_et_al_2019	Single	Fungi	Ascomycota	Eurotiomycetes	Eurotiales	Trichocomaceae	Talaromyces	Talaromyces_sp. NBP-61	NBP-61	Flower Traits	Chilli	G4 susceptible to anthracnose disease	Capsicum annuum	Solanaceae	Capsicum	Yes	Without stress	Rhizosphere Microbes	Seed	Medium Density	120-300 minutes	Sterilized media	30-90 days	NA	NA	NA	NA	NA	NA	NA	-0.142614	0.00011293
46	Naziya_et_al_2019	Single	Fungi	Ascomycota	Eurotiomycetes	Eurotiales	Trichocomaceae	Talaromyces	Talaromyces_sp. NBP-61	NBP-61	Fruit Traits	Chilli	G4 susceptible to anthracnose disease	Capsicum annuum	Solanaceae	Capsicum	Yes	Without stress	Rhizosphere Microbes	Seed	Medium Density	120-300 minutes	Sterilized media	30-90 days	NA	NA	NA	NA	NA	NA	NA	1.74047	0.00690428
46	Naziya_et_al_2019	Single	Fungi	Ascomycota	Eurotiomycetes	Eurotiales	Trichocomaceae	Talaromyces	Talaromyces_sp. NBP-61	NBP-61	Fruit Traits	Chilli	G4 susceptible to anthracnose disease	Capsicum annuum	Solanaceae	Capsicum	Yes	Without stress	Rhizosphere Microbes	Seed	Medium Density	120-300 minutes	Sterilized media	30-90 days	NA	NA	NA	NA	NA	NA	NA	1.15466	0.00058551
46	Naziya_et_al_2019	Single	Fungi	Ascomycota	Sordariomycetes	Hypocreales	Hypocreaceae	Trichoderma	Trichoderma_sp. NBP-66	NBP-66	Overall Plant Growth Traits	Chilli	G4 susceptible to anthracnose disease	Capsicum annuum	Solanaceae	Capsicum	Yes	Without stress	Rhizosphere Microbes	Seed	Medium Density	120-300 minutes	Sterilized media	30-90 days	NA	NA	NA	NA	NA	NA	NA	0.328275	0.00401003
46	Naziya_et_al_2019	Single	Fungi	Ascomycota	Sordariomycetes	Hypocreales	Hypocreaceae	Trichoderma	Trichoderma_sp. NBP-66	NBP-66	Shoot Traits	Chilli	G4 susceptible to anthracnose disease	Capsicum annuum	Solanaceae	Capsicum	Yes	Without stress	Rhizosphere Microbes	Seed	Medium Density	120-300 minutes	Sterilized media	30-90 days	NA	NA	NA	NA	NA	NA	NA	0.476339	0.00248605
46	Naziya_et_al_2019	Single	Fungi	Ascomycota	Sordariomycetes	Hypocreales	Hypocreaceae	Trichoderma	Trichoderma_sp. NBP-66	NBP-66	Shoot Traits	Chilli	G4 susceptible to anthracnose disease	Capsicum annuum	Solanaceae	Capsicum	Yes	Without stress	Rhizosphere Microbes	Seed	Medium Density	120-300 minutes	Sterilized media	30-90 days	NA	NA	NA	NA	NA	NA	NA	0.561087	0.00225413
46	Naziya_et_al_2019	Single	Fungi	Ascomycota	Sordariomycetes	Hypocreales	Hypocreaceae	Trichoderma	Trichoderma_sp. NBP-66	NBP-66	Leaf Traits	Chilli	G4 susceptible to anthracnose disease	Capsicum annuum	Solanaceae	Capsicum	Yes	Without stress	Rhizosphere Microbes	Seed	Medium Density	120-300 minutes	Sterilized media	30-90 days	NA	NA	NA	NA	NA	NA	NA	0.223	0.000741164
46	Naziya_et_al_2019	Single	Fungi	Ascomycota	Sordariomycetes	Hypocreales	Hypocreaceae	Trichoderma	Trichoderma_sp. NBP-66	NBP-66	Flower Traits	Chilli	G4 susceptible to anthracnose disease	Capsicum annuum	Solanaceae	Capsicum	Yes	Without stress	Rhizosphere Microbes	Seed	Medium Density	120-300 minutes	Sterilized media	30-90 days	NA	NA	NA	NA	NA	NA	NA	-0.0191699	0.000148775
46	Naziya_et_al_2019	Single	Fungi	Ascomycota	Sordariomycetes	Hypocreales	Hypocreaceae	Trichoderma	Trichoderma_sp. NBP-66	NBP-66	Fruit Traits	Chilli	G4 susceptible to anthracnose disease	Capsicum annuum	Solanaceae	Capsicum	Yes	Without stress	Rhizosphere Microbes	Seed	Medium Density	120-300 minutes	Sterilized media	30-90 days	NA	NA	NA	NA	NA	NA	NA	0.693147	8
46	Naziya_et_al_2019	Single	Fungi	Ascomycota	Sordariomycetes	Hypocreales	Hypocreaceae	Trichoderma	Trichoderma_sp. NBP-66	NBP-66	Fruit Traits	Chilli	G4 susceptible to anthracnose disease	Capsicum annuum	Solanaceae	Capsicum	Yes	Without stress	Rhizosphere Microbes	Seed	Medium Density	120-300 minutes	Sterilized media	30-90 days	NA	NA	NA	NA	NA	NA	NA	0.245449	0.000779762
46	Naziya_et_al_2019	Single	Fungi	Ascomycota	Sordariomycetes	Hypocreales	Hypocreaceae	Trichoderma	Trichoderma_sp. NBP-67	NBP-67	Overall Plant Growth Traits	Chilli	G4 susceptible to anthracnose disease	Capsicum annuum	Solanaceae	Capsicum	Yes	Without stress	Rhizosphere Microbes	Seed	Medium Density	120-300 minutes	Sterilized media	30-90 days	NA	NA	NA	NA	NA	NA	NA	0.654967	0.00258108
46	Naziya_et_al_2019	Single	Fungi	Ascomycota	Sordariomycetes	Hypocreales	Hypocreaceae	Trichoderma	Trichoderma_sp. NBP-67	NBP-67	Shoot Traits	Chilli	G4 susceptible to anthracnose disease	Capsicum annuum	Solanaceae	Capsicum	Yes	Without stress	Rhizosphere Microbes	Seed	Medium Density	120-300 minutes	Sterilized media	30-90 days	NA	NA	NA	NA	NA	NA	NA	0.652796	0.00274353
46	Naziya_et_al_2019	Single	Fungi	Ascomycota	Sordariomycetes	Hypocreales	Hypocreaceae	Trichoderma	Trichoderma_sp. NBP-67	NBP-67	Shoot Traits	Chilli	G4 susceptible to anthracnose disease	Capsicum annuum	Solanaceae	Capsicum	Yes	Without stress	Rhizosphere Microbes	Seed	Medium Density	120-300 minutes	Sterilized media	30-90 days	NA	NA	NA	NA	NA	NA	NA	0.781875	0.0020565
46	Naziya_et_al_2019	Single	Fungi	Ascomycota	Sordariomycetes	Hypocreales	Hypocreaceae	Trichoderma	Trichoderma_sp. NBP-67	NBP-67	Leaf Traits	Chilli	G4 susceptible to anthracnose disease	Capsicum annuum	Solanaceae	Capsicum	Yes	Without stress	Rhizosphere Microbes	Seed	Medium Density	120-300 minutes	Sterilized media	30-90 days	NA	NA	NA	NA	NA	NA	NA	0.421795	0.000715579
46	Naziya_et_al_2019	Single	Fungi	Ascomycota	Sordariomycetes	Hypocreales	Hypocreaceae	Trichoderma	Trichoderma_sp. NBP-67	NBP-67	Flower Traits	Chilli	G4 susceptible to anthracnose disease	Capsicum annuum	Solanaceae	Capsicum	Yes	Without stress	Rhizosphere Microbes	Seed	Medium Density	120-300 minutes	Sterilized media	30-90 days	NA	NA	NA	NA	NA	NA	NA	-0.0453152	9.74934e-05
46	Naziya_et_al_2019	Single	Fungi	Ascomycota	Sordariomycetes	Hypocreales	Hypocreaceae	Trichoderma	Trichoderma_sp. NBP-67	NBP-67	Fruit Traits	Chilli	G4 susceptible to anthracnose disease	Capsicum annuum	Solanaceae	Capsicum	Yes	Without stress	Rhizosphere Microbes	Seed	Medium Density	120-300 minutes	Sterilized media	30-90 days	NA	NA	NA	NA	NA	NA	NA	1.04732	0.00829301
46	Naziya_et_al_2019	Single	Fungi	Ascomycota	Sordariomycetes	Hypocreales	Hypocreaceae	Trichoderma	Trichoderma_sp. NBP-67	NBP-67	Fruit Traits	Chilli	G4 susceptible to anthracnose disease	Capsicum annuum	Solanaceae	Capsicum	Yes	Without stress	Rhizosphere Microbes	Seed	Medium Density	120-300 minutes	Sterilized media	30-90 days	NA	NA	NA	NA	NA	NA	NA	0.556388	0.000523394
47	Basavaraj_et_al_2019	Single	Bacteria	Proteobacteria	Gammaproteobacteria	Pseudomonadales	Pseudomonadaceae	Pseudomonas	Pseudomonas_fluorescens	NA	Seeds Traits	Pearl_millet	ICMB95444	Pennisetum glaucum	Poaceae	Pennisetum	Yes	Without stress	Seed and Leaf Microbes	Seed	Low Density	120-300 minutes	Sterilized media	7-30 days	NA	NA	NA	NA	NA	NA	NA	0.0819571	0.000144007
47	Basavaraj_et_al_2019	Single	Bacteria	Proteobacteria	Gammaproteobacteria	Pseudomonadales	Pseudomonadaceae	Pseudomonas	Pseudomonas_fluorescens	NA	Seeds Traits	Pearl_millet	ICMB95444	Pennisetum glaucum	Poaceae	Pennisetum	Yes	Without stress	Seed and Leaf Microbes	Seed	Low Density	300+ minutes	Sterilized media	7-30 days	NA	NA	NA	NA	NA	NA	NA	0.176351	0.000158747
47	Basavaraj_et_al_2019	Single	Bacteria	Proteobacteria	Gammaproteobacteria	Pseudomonadales	Pseudomonadaceae	Pseudomonas	Pseudomonas_fluorescens	NA	Overall Plant Growth Traits	Pearl_millet	ICMB95444	Pennisetum glaucum	Poaceae	Pennisetum	Yes	Without stress	Seed and Leaf Microbes	Seed	Low Density	Not Specified	Sterilized media	30-90 days	NA	NA	NA	NA	NA	NA	NA	0.330676	0.000107898
47	Basavaraj_et_al_2019	Single	Bacteria	Proteobacteria	Gammaproteobacteria	Pseudomonadales	Pseudomonadaceae	Pseudomonas	Pseudomonas_fluorescens	NA	Flower Traits	Pearl_millet	ICMB95444	Pennisetum glaucum	Poaceae	Pennisetum	Yes	Without stress	Seed and Leaf Microbes	Seed	Low Density	Not Specified	Sterilized media	30-90 days	NA	NA	NA	NA	NA	NA	NA	-0.131928	0.000144785
47	Basavaraj_et_al_2019	Single	Fungi	Ascomycota	Sordariomycetes	Hypocreales	Hypocreaceae	Trichoderma	Trichoderma_virens	NA	Seeds Traits	Pearl_millet	ICMB95444	Pennisetum glaucum	Poaceae	Pennisetum	Yes	Without stress	Seed and Leaf Microbes	Seed	Medium Density	120-300 minutes	Sterilized media	7-30 days	NA	NA	NA	NA	NA	NA	NA	0.0520048	0.00010711
47	Basavaraj_et_al_2019	Single	Fungi	Ascomycota	Sordariomycetes	Hypocreales	Hypocreaceae	Trichoderma	Trichoderma_virens	NA	Seeds Traits	Pearl_millet	ICMB95444	Pennisetum glaucum	Poaceae	Pennisetum	Yes	Without stress	Seed and Leaf Microbes	Seed	Medium Density	300+ minutes	Sterilized media	7-30 days	NA	NA	NA	NA	NA	NA	NA	0.133531	0.000125
47	Basavaraj_et_al_2019	Single	Fungi	Ascomycota	Sordariomycetes	Hypocreales	Hypocreaceae	Trichoderma	Trichoderma_virens	NA	Overall Plant Growth Traits	Pearl_millet	ICMB95444	Pennisetum glaucum	Poaceae	Pennisetum	Yes	Without stress	Seed and Leaf Microbes	Seed	Medium Density	Not Specified	Sterilized media	30-90 days	NA	NA	NA	NA	NA	NA	NA	0.284491	7.99018e-05
47	Basavaraj_et_al_2019	Single	Fungi	Ascomycota	Sordariomycetes	Hypocreales	Hypocreaceae	Trichoderma	Trichoderma_virens	NA	Flower Traits	Pearl_millet	ICMB95444	Pennisetum glaucum	Poaceae	Pennisetum	Yes	Without stress	Seed and Leaf Microbes	Seed	Medium Density	Not Specified	Sterilized media	30-90 days	NA	NA	NA	NA	NA	NA	NA	-0.0880333	0.000172618
47	Basavaraj_et_al_2019	Consortium	Bacteria_and_fungi	Consortium	NA	NA	NA	NA	NA	NA	Seeds Traits	Pearl_millet	ICMB95444	Pennisetum glaucum	Poaceae	Pennisetum	Yes	Without stress	Seed and Leaf Microbes	Seed	Not Specified	120-300 minutes	Sterilized media	7-30 days	NA	NA	NA	NA	NA	NA	NA	0.0349686	0.000119629
47	Basavaraj_et_al_2019	Consortium	Bacteria_and_fungi	Consortium	NA	NA	NA	NA	NA	NA	Seeds Traits	Pearl_millet	ICMB95444	Pennisetum glaucum	Poaceae	Pennisetum	Yes	Without stress	Seed and Leaf Microbes	Seed	Not Specified	300+ minutes	Sterilized media	7-30 days	NA	NA	NA	NA	NA	NA	NA	0.114603	0.000166469
47	Basavaraj_et_al_2019	Consortium	Bacteria_and_fungi	Consortium	NA	NA	NA	NA	NA	NA	Overall Plant Growth Traits	Pearl_millet	ICMB95444	Pennisetum glaucum	Poaceae	Pennisetum	Yes	Without stress	Seed and Leaf Microbes	Seed	Not Specified	Not Specified	Sterilized media	30-90 days	NA	NA	NA	NA	NA	NA	NA	0.210641	0.000118164
47	Basavaraj_et_al_2019	Consortium	Bacteria_and_fungi	Consortium	NA	NA	NA	NA	NA	NA	Flower Traits	Pearl_millet	ICMB95444	Pennisetum glaucum	Poaceae	Pennisetum	Yes	Without stress	Seed and Leaf Microbes	Seed	Not Specified	Not Specified	Sterilized media	30-90 days	NA	NA	NA	NA	NA	NA	NA	-0.0578196	0.000130294
48	Hossain_et_al_2014	Single	Fungi	Ascomycota	Eurotiomycetes	Eurotiales	Aspergillaceae	Penicillium	Penicillium_sp. GP15-1	GP15-1	Shoot Traits	Cucumber	Gibai	Cucumis sativus	Cucurbitaceae	Cucumis	Yes	Without stress	Rhizosphere Microbes	Seed	Not Specified	Not Specified	Sterilized media	7-30 days	NA	NA	NA	NA	NA	NA	NA	0.378592	0.00190406
48	Hossain_et_al_2014	Single	Fungi	Ascomycota	Eurotiomycetes	Eurotiales	Aspergillaceae	Penicillium	Penicillium_sp. GP15-1	GP15-1	Shoot Traits	Cucumber	Gibai	Cucumis sativus	Cucurbitaceae	Cucumis	Yes	Without stress	Rhizosphere Microbes	Seed	Not Specified	Not Specified	Sterilized media	7-30 days	NA	NA	NA	NA	NA	NA	NA	0.318454	0.00553348
48	Hossain_et_al_2014	Single	Fungi	Ascomycota	Eurotiomycetes	Eurotiales	Aspergillaceae	Penicillium	Penicillium_sp. GP15-1	GP15-1	Shoot Traits	Cucumber	Gibai	Cucumis sativus	Cucurbitaceae	Cucumis	Yes	Without stress	Rhizosphere Microbes	Seed	Not Specified	Not Specified	Sterilized media	7-30 days	NA	NA	NA	NA	NA	NA	NA	1.01693	0.0301378
48	Hossain_et_al_2014	Single	Fungi	Ascomycota	Eurotiomycetes	Eurotiales	Aspergillaceae	Penicillium	Penicillium_sp. GP15-1	GP15-1	Shoot Traits	Cucumber	Gibai	Cucumis sativus	Cucurbitaceae	Cucumis	Yes	Without stress	Rhizosphere Microbes	Seed	Not Specified	Not Specified	Sterilized media	7-30 days	NA	NA	NA	NA	NA	NA	NA	0.693147	0.0216263
48	Hossain_et_al_2014	Single	Fungi	Ascomycota	Eurotiomycetes	Eurotiales	Aspergillaceae	Penicillium	Penicillium_sp. GP15-1	GP15-1	Shoot Traits	Cucumber	Gibai	Cucumis sativus	Cucurbitaceae	Cucumis	Yes	Without stress	Rhizosphere Microbes	Seed	Not Specified	Not Specified	Sterilized media	7-30 days	NA	NA	NA	NA	NA	NA	NA	0.350202	0.00129137
48	Hossain_et_al_2014	Single	Fungi	Ascomycota	Eurotiomycetes	Eurotiales	Aspergillaceae	Penicillium	Penicillium_sp. GP15-1	GP15-1	Shoot Traits	Cucumber	Gibai	Cucumis sativus	Cucurbitaceae	Cucumis	Yes	Without stress	Rhizosphere Microbes	Seed	Not Specified	Not Specified	Sterilized media	7-30 days	NA	NA	NA	NA	NA	NA	NA	0.231709	0.00197621
48	Hossain_et_al_2014	Single	Fungi	Ascomycota	Eurotiomycetes	Eurotiales	Aspergillaceae	Penicillium	Penicillium_sp. GP15-1	GP15-1	Root Traits	Cucumber	Gibai	Cucumis sativus	Cucurbitaceae	Cucumis	Yes	Without stress	Rhizosphere Microbes	Seed	Not Specified	Not Specified	Sterilized media	7-30 days	NA	NA	NA	NA	NA	NA	NA	0.231802	0.00562907
48	Hossain_et_al_2014	Single	Fungi	Ascomycota	Eurotiomycetes	Eurotiales	Aspergillaceae	Penicillium	Penicillium_sp. GP15-1	GP15-1	Root Traits	Cucumber	Gibai	Cucumis sativus	Cucurbitaceae	Cucumis	Yes	Without stress	Rhizosphere Microbes	Seed	Not Specified	Not Specified	Sterilized media	7-30 days	NA	NA	NA	NA	NA	NA	NA	0.19671	0.00367116
48	Hossain_et_al_2014	Single	Fungi	Ascomycota	Eurotiomycetes	Eurotiales	Aspergillaceae	Penicillium	Penicillium_sp. GP15-1	GP15-1	Root Traits	Cucumber	Gibai	Cucumis sativus	Cucurbitaceae	Cucumis	Yes	Without stress	Rhizosphere Microbes	Seed	Not Specified	Not Specified	Sterilized media	7-30 days	NA	NA	NA	NA	NA	NA	NA	0.81093	0.00673611
48	Hossain_et_al_2014	Single	Fungi	Ascomycota	Eurotiomycetes	Eurotiales	Aspergillaceae	Penicillium	Penicillium_sp. GP15-1	GP15-1	Root Traits	Cucumber	Gibai	Cucumis sativus	Cucurbitaceae	Cucumis	Yes	Without stress	Rhizosphere Microbes	Seed	Not Specified	Not Specified	Sterilized media	7-30 days	NA	NA	NA	NA	NA	NA	NA	0.559616	0.00889031
48	Hossain_et_al_2014	Single	Fungi	Ascomycota	Eurotiomycetes	Eurotiales	Aspergillaceae	Penicillium	Penicillium_sp. GP15-1	GP15-1	Root Traits	Cucumber	Gibai	Cucumis sativus	Cucurbitaceae	Cucumis	Yes	Without stress	Rhizosphere Microbes	Seed	Not Specified	Not Specified	Sterilized media	7-30 days	NA	NA	NA	NA	NA	NA	NA	0.308418	0.00375362
48	Hossain_et_al_2014	Single	Fungi	Ascomycota	Eurotiomycetes	Eurotiales	Aspergillaceae	Penicillium	Penicillium_sp. GP15-1	GP15-1	Root Traits	Cucumber	Gibai	Cucumis sativus	Cucurbitaceae	Cucumis	Yes	Without stress	Rhizosphere Microbes	Seed	Not Specified	Not Specified	Sterilized media	7-30 days	NA	NA	NA	NA	NA	NA	NA	0.260046	0.00340605
49	Elsharkawy_et_al_2012	Single	Fungi	Ascomycota	Sordariomycetes	Hypocreales	Nectriaceae	Fusarium	Fusarium_equiseti	NA	Shoot Traits	Cucumber	Tokiwa Jibai	Cucumis sativus	Cucurbitaceae	Cucumis	Yes	Without stress	Rhizosphere Microbes	Culture or potting media	Not Specified	Not Specified	Sterilized media	7-30 days	6.5	NA	NA	0.1	NA	NA	2.1	0.734255	0.00115643
49	Elsharkawy_et_al_2012	Single	Fungi	Ascomycota	Sordariomycetes	Hypocreales	Nectriaceae	Fusarium	Fusarium_equiseti	NA	Shoot Traits	Cucumber	Tokiwa Jibai	Cucumis sativus	Cucurbitaceae	Cucumis	Yes	Without stress	Rhizosphere Microbes	Culture or potting media	Not Specified	Not Specified	Sterilized media	30-90 days	6.5	NA	NA	0.1	NA	NA	2.1	0.311067	0.000862235
49	Elsharkawy_et_al_2012	Single	Fungi	Ascomycota	Sordariomycetes	Hypocreales	Nectriaceae	Fusarium	Fusarium_equiseti	NA	Shoot Traits	Cucumber	Tokiwa Jibai	Cucumis sativus	Cucurbitaceae	Cucumis	Yes	Without stress	Rhizosphere Microbes	Culture or potting media	Not Specified	Not Specified	Sterilized media	7-30 days	6.5	NA	NA	0.1	NA	NA	2.1	1.09861	0.000342936
49	Elsharkawy_et_al_2012	Single	Fungi	Ascomycota	Sordariomycetes	Hypocreales	Nectriaceae	Fusarium	Fusarium_equiseti	NA	Shoot Traits	Cucumber	Tokiwa Jibai	Cucumis sativus	Cucurbitaceae	Cucumis	Yes	Without stress	Rhizosphere Microbes	Culture or potting media	Not Specified	Not Specified	Sterilized media	30-90 days	6.5	NA	NA	0.1	NA	NA	2.1	0.451985	0.000923153
49	Elsharkawy_et_al_2012	Single	Fungi	Ascomycota	Sordariomycetes	Hypocreales	Nectriaceae	Fusarium	Fusarium_equiseti	NA	Leaf Traits	Cucumber	Tokiwa Jibai	Cucumis sativus	Cucurbitaceae	Cucumis	Yes	Without stress	Rhizosphere Microbes	Culture or potting media	Not Specified	Not Specified	Sterilized media	7-30 days	6.5	NA	NA	0.1	NA	NA	2.1	0.284478	0.000990532
49	Elsharkawy_et_al_2012	Single	Fungi	Ascomycota	Sordariomycetes	Hypocreales	Nectriaceae	Fusarium	Fusarium_equiseti	NA	Leaf Traits	Cucumber	Tokiwa Jibai	Cucumis sativus	Cucurbitaceae	Cucumis	Yes	Without stress	Rhizosphere Microbes	Culture or potting media	Not Specified	Not Specified	Sterilized media	30-90 days	6.5	NA	NA	0.1	NA	NA	2.1	0.221657	0.000557443
49	Elsharkawy_et_al_2012	Single	Fungi	Mucoromycota	Glomeromycetes	Glomerales	Glomeraceae	Glomus	Glomus_mosseae	NA	Shoot Traits	Cucumber	Tokiwa Jibai	Cucumis sativus	Cucurbitaceae	Cucumis	Yes	Without stress	Rhizosphere Microbes	Culture or potting media	Not Specified	Not Specified	Sterilized media	7-30 days	6.5	NA	NA	0.1	NA	NA	2.1	0.710847	0.00101982
49	Elsharkawy_et_al_2012	Single	Fungi	Mucoromycota	Glomeromycetes	Glomerales	Glomeraceae	Glomus	Glomus_mosseae	NA	Shoot Traits	Cucumber	Tokiwa Jibai	Cucumis sativus	Cucurbitaceae	Cucumis	Yes	Without stress	Rhizosphere Microbes	Culture or potting media	Not Specified	Not Specified	Sterilized media	30-90 days	6.5	NA	NA	0.1	NA	NA	2.1	0.0310602	0.00132938
49	Elsharkawy_et_al_2012	Single	Fungi	Mucoromycota	Glomeromycetes	Glomerales	Glomeraceae	Glomus	Glomus_mosseae	NA	Shoot Traits	Cucumber	Tokiwa Jibai	Cucumis sativus	Cucurbitaceae	Cucumis	Yes	Without stress	Rhizosphere Microbes	Culture or potting media	Not Specified	Not Specified	Sterilized media	7-30 days	6.5	NA	NA	0.1	NA	NA	2.1	1.07992	0.000355999
49	Elsharkawy_et_al_2012	Single	Fungi	Mucoromycota	Glomeromycetes	Glomerales	Glomeraceae	Glomus	Glomus_mosseae	NA	Shoot Traits	Cucumber	Tokiwa Jibai	Cucumis sativus	Cucurbitaceae	Cucumis	Yes	Without stress	Rhizosphere Microbes	Culture or potting media	Not Specified	Not Specified	Sterilized media	30-90 days	6.5	NA	NA	0.1	NA	NA	2.1	0.074108	0.00142014
49	Elsharkawy_et_al_2012	Single	Fungi	Mucoromycota	Glomeromycetes	Glomerales	Glomeraceae	Glomus	Glomus_mosseae	NA	Leaf Traits	Cucumber	Tokiwa Jibai	Cucumis sativus	Cucurbitaceae	Cucumis	Yes	Without stress	Rhizosphere Microbes	Culture or potting media	Not Specified	Not Specified	Sterilized media	7-30 days	6.5	NA	NA	0.1	NA	NA	2.1	0.236581	0.000864667
49	Elsharkawy_et_al_2012	Single	Fungi	Mucoromycota	Glomeromycetes	Glomerales	Glomeraceae	Glomus	Glomus_mosseae	NA	Leaf Traits	Cucumber	Tokiwa Jibai	Cucumis sativus	Cucurbitaceae	Cucumis	Yes	Without stress	Rhizosphere Microbes	Culture or potting media	Not Specified	Not Specified	Sterilized media	30-90 days	6.5	NA	NA	0.1	NA	NA	2.1	0.0103475	0.00118298
49	Elsharkawy_et_al_2012	Consortium	Fungi	Consortium	NA	NA	NA	NA	NA	NA	Shoot Traits	Cucumber	Tokiwa Jibai	Cucumis sativus	Cucurbitaceae	Cucumis	Yes	Without stress	Rhizosphere Microbes	Culture or potting media	Not Specified	Not Specified	Sterilized media	7-30 days	6.5	NA	NA	0.1	NA	NA	2.1	0.767956	0.0010393
49	Elsharkawy_et_al_2012	Consortium	Fungi	Consortium	NA	NA	NA	NA	NA	NA	Shoot Traits	Cucumber	Tokiwa Jibai	Cucumis sativus	Cucurbitaceae	Cucumis	Yes	Without stress	Rhizosphere Microbes	Culture or potting media	Not Specified	Not Specified	Sterilized media	30-90 days	6.5	NA	NA	0.1	NA	NA	2.1	0.314115	0.00083678
49	Elsharkawy_et_al_2012	Consortium	Fungi	Consortium	NA	NA	NA	NA	NA	NA	Shoot Traits	Cucumber	Tokiwa Jibai	Cucumis sativus	Cucurbitaceae	Cucumis	Yes	Without stress	Rhizosphere Microbes	Culture or potting media	Not Specified	Not Specified	Sterilized media	7-30 days	6.5	NA	NA	0.1	NA	NA	2.1	1.11696	0.000330579
49	Elsharkawy_et_al_2012	Consortium	Fungi	Consortium	NA	NA	NA	NA	NA	NA	Shoot Traits	Cucumber	Tokiwa Jibai	Cucumis sativus	Cucurbitaceae	Cucumis	Yes	Without stress	Rhizosphere Microbes	Culture or potting media	Not Specified	Not Specified	Sterilized media	30-90 days	6.5	NA	NA	0.1	NA	NA	2.1	0.465874	0.000911095
49	Elsharkawy_et_al_2012	Consortium	Fungi	Consortium	NA	NA	NA	NA	NA	NA	Leaf Traits	Cucumber	Tokiwa Jibai	Cucumis sativus	Cucurbitaceae	Cucumis	Yes	Without stress	Rhizosphere Microbes	Culture or potting media	Not Specified	Not Specified	Sterilized media	7-30 days	6.5	NA	NA	0.1	NA	NA	2.1	0.274802	0.000798233
49	Elsharkawy_et_al_2012	Consortium	Fungi	Consortium	NA	NA	NA	NA	NA	NA	Leaf Traits	Cucumber	Tokiwa Jibai	Cucumis sativus	Cucurbitaceae	Cucumis	Yes	Without stress	Rhizosphere Microbes	Culture or potting media	Not Specified	Not Specified	Sterilized media	30-90 days	6.5	NA	NA	0.1	NA	NA	2.1	0.229955	0.000553501
50	Waqas_et_al_2012	Single	Fungi	Ascomycota	Eurotiomycetes	Eurotiales	Aspergillaceae	Penicillium	Penicillium_sp	NA	Shoot Traits	Rice_Dongjin_byeo	Dongjin-byeo	Oryza sativa	Poaceae	Oryza	Yes	Without stress	Root Microbes	Seedlings	Not Specified	Not Specified	Sterilized media	7-30 days	NA	NA	NA	NA	NA	NA	NA	0.314115	0.00321635
50	Waqas_et_al_2012	Single	Fungi	Ascomycota	Eurotiomycetes	Eurotiales	Aspergillaceae	Penicillium	Penicillium_sp	NA	Leaf Traits	Rice_Dongjin_byeo	Dongjin-byeo	Oryza sativa	Poaceae	Oryza	Yes	Without stress	Root Microbes	Seedlings	Not Specified	Not Specified	Sterilized media	7-30 days	NA	NA	NA	NA	NA	NA	NA	0.458221	0.0711785
50	Waqas_et_al_2012	Single	Fungi	Ascomycota	Eurotiomycetes	Eurotiales	Aspergillaceae	Penicillium	Penicillium_sp	NA	Shoot Traits	Rice_Dongjin_byeo	Dongjin-byeo	Oryza sativa	Poaceae	Oryza	Yes	Without stress	Root Microbes	Seedlings	Not Specified	Not Specified	Sterilized media	7-30 days	NA	NA	NA	NA	NA	NA	NA	0.37766	0.834033
50	Waqas_et_al_2012	Single	Fungi	Ascomycota	Eurotiomycetes	Eurotiales	Aspergillaceae	Penicillium	Penicillium_sp	NA	Shoot Traits	Rice_Dongjin_byeo	Dongjin-byeo	Oryza sativa	Poaceae	Oryza	Yes	Without stress	Root Microbes	Seedlings	Not Specified	Not Specified	Sterilized media	7-30 days	NA	NA	NA	NA	NA	NA	NA	0.322773	14.7414
50	Waqas_et_al_2012	Single	Fungi	Ascomycota	Eurotiomycetes	Eurotiales	Aspergillaceae	Penicillium	Penicillium_sp	NA	Shoot Traits	Rice_Waito_C	Waito-C	Oryza sativa	Poaceae	Oryza	Yes	Without stress	Root Microbes	Seedlings	Not Specified	Not Specified	Sterilized media	7-30 days	NA	NA	NA	NA	NA	NA	NA	0.24214	0.0022439
50	Waqas_et_al_2012	Single	Fungi	Ascomycota	Eurotiomycetes	Eurotiales	Aspergillaceae	Penicillium	Penicillium_sp	NA	Leaf Traits	Rice_Waito_C	Waito-C	Oryza sativa	Poaceae	Oryza	Yes	Without stress	Root Microbes	Seedlings	Not Specified	Not Specified	Sterilized media	7-30 days	NA	NA	NA	NA	NA	NA	NA	0.252626	0.00414849
50	Waqas_et_al_2012	Single	Fungi	Ascomycota	Eurotiomycetes	Eurotiales	Aspergillaceae	Penicillium	Penicillium_sp	NA	Shoot Traits	Rice_Waito_C	Waito-C	Oryza sativa	Poaceae	Oryza	Yes	Without stress	Root Microbes	Seedlings	Not Specified	Not Specified	Sterilized media	7-30 days	NA	NA	NA	NA	NA	NA	NA	0.452354	0.954211
50	Waqas_et_al_2012	Single	Fungi	Ascomycota	Eurotiomycetes	Eurotiales	Aspergillaceae	Penicillium	Penicillium_sp	NA	Shoot Traits	Rice_Waito_C	Waito-C	Oryza sativa	Poaceae	Oryza	Yes	Without stress	Root Microbes	Seedlings	Not Specified	Not Specified	Sterilized media	7-30 days	NA	NA	NA	NA	NA	NA	NA	0.0438426	9.56587
50	Waqas_et_al_2012	Single	Fungi	Ascomycota	Dothideomycetes	Pleosporales	Didymellaceae	Phoma	Phoma_glomerata	NA	Shoot Traits	Rice_Dongjin_byeo	Dongjin-byeo	Oryza sativa	Poaceae	Oryza	Yes	Without stress	Root Microbes	Seedlings	Not Specified	Not Specified	Sterilized media	7-30 days	NA	NA	NA	NA	NA	NA	NA	0.410216	0.0117283
50	Waqas_et_al_2012	Single	Fungi	Ascomycota	Dothideomycetes	Pleosporales	Didymellaceae	Phoma	Phoma_glomerata	NA	Leaf Traits	Rice_Dongjin_byeo	Dongjin-byeo	Oryza sativa	Poaceae	Oryza	Yes	Without stress	Root Microbes	Seedlings	Not Specified	Not Specified	Sterilized media	7-30 days	NA	NA	NA	NA	NA	NA	NA	0.268495	0.065676
50	Waqas_et_al_2012	Single	Fungi	Ascomycota	Dothideomycetes	Pleosporales	Didymellaceae	Phoma	Phoma_glomerata	NA	Shoot Traits	Rice_Dongjin_byeo	Dongjin-byeo	Oryza sativa	Poaceae	Oryza	Yes	Without stress	Root Microbes	Seedlings	Not Specified	Not Specified	Sterilized media	7-30 days	NA	NA	NA	NA	NA	NA	NA	0.15936	0.798213
50	Waqas_et_al_2012	Single	Fungi	Ascomycota	Dothideomycetes	Pleosporales	Didymellaceae	Phoma	Phoma_glomerata	NA	Shoot Traits	Rice_Dongjin_byeo	Dongjin-byeo	Oryza sativa	Poaceae	Oryza	Yes	Without stress	Root Microbes	Seedlings	Not Specified	Not Specified	Sterilized media	7-30 days	NA	NA	NA	NA	NA	NA	NA	0.10115	19.9284
50	Waqas_et_al_2012	Single	Fungi	Ascomycota	Dothideomycetes	Pleosporales	Didymellaceae	Phoma	Phoma_glomerata	NA	Shoot Traits	Rice_Waito_C	Waito-C	Oryza sativa	Poaceae	Oryza	Yes	Without stress	Root Microbes	Seedlings	Not Specified	Not Specified	Sterilized media	7-30 days	NA	NA	NA	NA	NA	NA	NA	0.273889	0.0286053
50	Waqas_et_al_2012	Single	Fungi	Ascomycota	Dothideomycetes	Pleosporales	Didymellaceae	Phoma	Phoma_glomerata	NA	Leaf Traits	Rice_Waito_C	Waito-C	Oryza sativa	Poaceae	Oryza	Yes	Without stress	Root Microbes	Seedlings	Not Specified	Not Specified	Sterilized media	7-30 days	NA	NA	NA	NA	NA	NA	NA	0.317419	0.0033654
50	Waqas_et_al_2012	Single	Fungi	Ascomycota	Dothideomycetes	Pleosporales	Didymellaceae	Phoma	Phoma_glomerata	NA	Shoot Traits	Rice_Waito_C	Waito-C	Oryza sativa	Poaceae	Oryza	Yes	Without stress	Root Microbes	Seedlings	Not Specified	Not Specified	Sterilized media	7-30 days	NA	NA	NA	NA	NA	NA	NA	0.497759	0.747278
50	Waqas_et_al_2012	Single	Fungi	Ascomycota	Dothideomycetes	Pleosporales	Didymellaceae	Phoma	Phoma_glomerata	NA	Shoot Traits	Rice_Waito_C	Waito-C	Oryza sativa	Poaceae	Oryza	Yes	Without stress	Root Microbes	Seedlings	Not Specified	Not Specified	Sterilized media	7-30 days	NA	NA	NA	NA	NA	NA	NA	0.126151	16.7374
51	Hamayun_et_al_2010	Single	Fungi	Ascomycota	Dothideomycetes	Cladosporiales	Cladosporiaceae	Cladosporium	Cladosporium_sphaerospermum	NA	Overall Plant Growth Traits	Cucumber	NA	Cucumis sativus	Cucurbitaceae	Cucumis	Yes	Without stress	Root Microbes	Seedlings	Not Specified	Not Specified	Sterilized media	7-30 days	NA	NA	NA	NA	NA	NA	NA	0.370082	0.00165669
51	Hamayun_et_al_2010	Single	Fungi	Ascomycota	Dothideomycetes	Cladosporiales	Cladosporiaceae	Cladosporium	Cladosporium_sphaerospermum	NA	Shoot Traits	Cucumber	NA	Cucumis sativus	Cucurbitaceae	Cucumis	Yes	Without stress	Root Microbes	Seedlings	Not Specified	Not Specified	Sterilized media	7-30 days	NA	NA	NA	NA	NA	NA	NA	0.300831	0.00040317
51	Hamayun_et_al_2010	Single	Fungi	Ascomycota	Dothideomycetes	Cladosporiales	Cladosporiaceae	Cladosporium	Cladosporium_sphaerospermum	NA	Overall Plant Growth Traits	Cucumber	NA	Cucumis sativus	Cucurbitaceae	Cucumis	Yes	Without stress	Root Microbes	Seedlings	Not Specified	Not Specified	Sterilized media	7-30 days	NA	NA	NA	NA	NA	NA	NA	0.42192	0.000907958
51	Hamayun_et_al_2010	Single	Fungi	Ascomycota	Dothideomycetes	Cladosporiales	Cladosporiaceae	Cladosporium	Cladosporium_sphaerospermum	NA	Overall Plant Growth Traits	Cucumber	NA	Cucumis sativus	Cucurbitaceae	Cucumis	Yes	Without stress	Root Microbes	Seedlings	Not Specified	Not Specified	Sterilized media	7-30 days	NA	NA	NA	NA	NA	NA	NA	0.458866	0.000822026
51	Hamayun_et_al_2010	Single	Fungi	Ascomycota	Dothideomycetes	Cladosporiales	Cladosporiaceae	Cladosporium	Cladosporium_sphaerospermum	NA	Leaf Traits	Cucumber	NA	Cucumis sativus	Cucurbitaceae	Cucumis	Yes	Without stress	Root Microbes	Seedlings	Not Specified	Not Specified	Sterilized media	7-30 days	NA	NA	NA	NA	NA	NA	NA	0.239967	0.00163713
51	Hamayun_et_al_2010	Single	Fungi	Ascomycota	Eurotiomycetes	Eurotiales	Aspergillaceae	Penicillium	Penicillium_citrinum	NA	Overall Plant Growth Traits	Cucumber	NA	Cucumis sativus	Cucurbitaceae	Cucumis	Yes	Without stress	Root Microbes	Seedlings	Not Specified	Not Specified	Sterilized media	7-30 days	NA	NA	NA	NA	NA	NA	NA	0.382713	0.00242111
51	Hamayun_et_al_2010	Single	Fungi	Ascomycota	Eurotiomycetes	Eurotiales	Aspergillaceae	Penicillium	Penicillium_citrinum	NA	Shoot Traits	Cucumber	NA	Cucumis sativus	Cucurbitaceae	Cucumis	Yes	Without stress	Root Microbes	Seedlings	Not Specified	Not Specified	Sterilized media	7-30 days	NA	NA	NA	NA	NA	NA	NA	0.327327	0.000840198
51	Hamayun_et_al_2010	Single	Fungi	Ascomycota	Eurotiomycetes	Eurotiales	Aspergillaceae	Penicillium	Penicillium_citrinum	NA	Overall Plant Growth Traits	Cucumber	NA	Cucumis sativus	Cucurbitaceae	Cucumis	Yes	Without stress	Root Microbes	Seedlings	Not Specified	Not Specified	Sterilized media	7-30 days	NA	NA	NA	NA	NA	NA	NA	0.44972	0.00366856
51	Hamayun_et_al_2010	Single	Fungi	Ascomycota	Eurotiomycetes	Eurotiales	Aspergillaceae	Penicillium	Penicillium_citrinum	NA	Overall Plant Growth Traits	Cucumber	NA	Cucumis sativus	Cucurbitaceae	Cucumis	Yes	Without stress	Root Microbes	Seedlings	Not Specified	Not Specified	Sterilized media	7-30 days	NA	NA	NA	NA	NA	NA	NA	0.384142	0.00137249
51	Hamayun_et_al_2010	Single	Fungi	Ascomycota	Eurotiomycetes	Eurotiales	Aspergillaceae	Penicillium	Penicillium_citrinum	NA	Leaf Traits	Cucumber	NA	Cucumis sativus	Cucurbitaceae	Cucumis	Yes	Without stress	Root Microbes	Seedlings	Not Specified	Not Specified	Sterilized media	7-30 days	NA	NA	NA	NA	NA	NA	NA	0.126524	0.00126314
52	Yao_et_al_2010	Single	Bacteria	Proteobacteria	Gammaproteobacteria	Pseudomonadales	Pseudomonadaceae	Pseudomonas	Pseudomonas_putida	NA	Overall Plant Growth Traits	Cotton	NA	Gossypium hirsutum	Malvaceae	Gossypium	Yes	With stress	Soil Microbes	Seed	High Density	300+ minutes	Sterilized media	7-30 days	7.81	0.61	NA	0.13	NA	0.02	NA	0.169899	0.0282245
52	Yao_et_al_2010	Single	Bacteria	Proteobacteria	Gammaproteobacteria	Pseudomonadales	Pseudomonadaceae	Pseudomonas	Pseudomonas_putida	NA	Overall Plant Growth Traits	Cotton	NA	Gossypium hirsutum	Malvaceae	Gossypium	Yes	With stress	Soil Microbes	Seed	High Density	300+ minutes	Sterilized media	7-30 days	8.85	1939-01-01	NA	0.12	NA	0.01	NA	0.0953102	0.0945291
52	Yao_et_al_2010	Single	Bacteria	Proteobacteria	Gammaproteobacteria	Pseudomonadales	Pseudomonadaceae	Pseudomonas	Pseudomonas_putida	NA	Overall Plant Growth Traits	Cotton	NA	Gossypium hirsutum	Malvaceae	Gossypium	Yes	With stress	Soil Microbes	Seed	High Density	300+ minutes	Sterilized media	7-30 days	7.81	0.61	NA	0.13	NA	0.02	NA	0	0.0198054
52	Yao_et_al_2010	Single	Bacteria	Proteobacteria	Gammaproteobacteria	Pseudomonadales	Pseudomonadaceae	Pseudomonas	Pseudomonas_putida	NA	Overall Plant Growth Traits	Cotton	NA	Gossypium hirsutum	Malvaceae	Gossypium	Yes	With stress	Soil Microbes	Seed	High Density	300+ minutes	Sterilized media	7-30 days	8.85	1939-01-01	NA	0.12	NA	0.01	NA	0.267681	0.0238155
52	Yao_et_al_2010	Single	Bacteria	Proteobacteria	Gammaproteobacteria	Pseudomonadales	Pseudomonadaceae	Pseudomonas	Pseudomonas_putida	NA	Overall Plant Growth Traits	Cotton	NA	Gossypium hirsutum	Malvaceae	Gossypium	Yes	With stress	Soil Microbes	Seed	High Density	300+ minutes	Sterilized media	7-30 days	7.81	0.61	NA	0.13	NA	0.02	NA	0.124179	0.00972444
52	Yao_et_al_2010	Single	Bacteria	Proteobacteria	Gammaproteobacteria	Pseudomonadales	Pseudomonadaceae	Pseudomonas	Pseudomonas_putida	NA	Overall Plant Growth Traits	Cotton	NA	Gossypium hirsutum	Malvaceae	Gossypium	Yes	With stress	Soil Microbes	Seed	High Density	300+ minutes	Sterilized media	7-30 days	8.85	1939-01-01	NA	0.12	NA	0.01	NA	0.120836	0.0109
53	Hossain_et_al_2017	Single	Fungi	Ascomycota	Eurotiomycetes	Eurotiales	Aspergillaceae	Penicillium	Penicillium_viridicatum	NA	Shoot Traits	Arabidopsis	Columbia	Arabidopsis thaliana	Brassicaceae	Arabidopsis	Yes	Without stress	Rhizosphere Microbes	Culture or potting media	Not Specified	Not Specified	Sterilized media	7-30 days	NA	NA	NA	NA	NA	NA	NA	0.481451	0.0012874
53	Hossain_et_al_2017	Single	Fungi	Ascomycota	Eurotiomycetes	Eurotiales	Aspergillaceae	Penicillium	Penicillium_viridicatum	NA	Shoot Traits	Arabidopsis	Columbia	Arabidopsis thaliana	Brassicaceae	Arabidopsis	Yes	Without stress	Rhizosphere Microbes	Culture or potting media	Not Specified	Not Specified	Sterilized media	7-30 days	NA	NA	NA	NA	NA	NA	NA	0.36546	0.000104123
54	Kaur_et_al_2022	Single	Fungi	Ascomycota	Sordariomycetes	Hypocreales	Nectriaceae	Fusarium	Fusarium_equiseti	NA	Shoot Traits	Maize	DKC-9106	Zea mays	Poaceae	Zea	Yes	Without stress	Soil Microbes	Seed	Not Specified	1-30 minutes	Unsterilized media	7-30 days	8.38	NA	NA	0.11	0.22	NA	NA	0.115832	0.0185454
54	Kaur_et_al_2022	Single	Fungi	Ascomycota	Sordariomycetes	Hypocreales	Nectriaceae	Fusarium	Fusarium_equiseti	NA	Root Traits	Maize	DKC-9106	Zea mays	Poaceae	Zea	Yes	Without stress	Soil Microbes	Seed	Not Specified	1-30 minutes	Unsterilized media	7-30 days	8.38	NA	NA	0.11	0.22	NA	NA	0.832909	0.0155422
54	Kaur_et_al_2022	Single	Fungi	Ascomycota	Sordariomycetes	Hypocreales	Nectriaceae	Fusarium	Fusarium_equiseti	NA	Shoot Traits	Maize	DKC-9106	Zea mays	Poaceae	Zea	Yes	Without stress	Soil Microbes	Seed	Not Specified	1-30 minutes	Unsterilized media	7-30 days	8.38	NA	NA	0.11	0.22	NA	NA	0.312133	0.00395664
54	Kaur_et_al_2022	Single	Fungi	Ascomycota	Sordariomycetes	Hypocreales	Nectriaceae	Fusarium	Fusarium_equiseti	NA	Root Traits	Maize	DKC-9106	Zea mays	Poaceae	Zea	Yes	Without stress	Soil Microbes	Seed	Not Specified	1-30 minutes	Unsterilized media	7-30 days	8.38	NA	NA	0.11	0.22	NA	NA	0.601073	0.00199997
54	Kaur_et_al_2022	Single	Fungi	Ascomycota	Sordariomycetes	Xylariales	Sporocadaceae	Pseudopestalotiopsis	Pseudopestalotiopsis_theae	NA	Shoot Traits	Maize	DKC-9106	Zea mays	Poaceae	Zea	Yes	Without stress	Soil Microbes	Seed	Not Specified	1-30 minutes	Unsterilized media	7-30 days	8.38	NA	NA	0.11	0.22	NA	NA	0.105361	0.0211019
54	Kaur_et_al_2022	Single	Fungi	Ascomycota	Sordariomycetes	Xylariales	Sporocadaceae	Pseudopestalotiopsis	Pseudopestalotiopsis_theae	NA	Root Traits	Maize	DKC-9106	Zea mays	Poaceae	Zea	Yes	Without stress	Soil Microbes	Seed	Not Specified	1-30 minutes	Unsterilized media	7-30 days	8.38	NA	NA	0.11	0.22	NA	NA	0.561811	0.0132763
54	Kaur_et_al_2022	Single	Fungi	Ascomycota	Sordariomycetes	Xylariales	Sporocadaceae	Pseudopestalotiopsis	Pseudopestalotiopsis_theae	NA	Shoot Traits	Maize	DKC-9106	Zea mays	Poaceae	Zea	Yes	Without stress	Soil Microbes	Seed	Not Specified	1-30 minutes	Unsterilized media	7-30 days	8.38	NA	NA	0.11	0.22	NA	NA	0.2857	0.00364884
54	Kaur_et_al_2022	Single	Fungi	Ascomycota	Sordariomycetes	Xylariales	Sporocadaceae	Pseudopestalotiopsis	Pseudopestalotiopsis_theae	NA	Root Traits	Maize	DKC-9106	Zea mays	Poaceae	Zea	Yes	Without stress	Soil Microbes	Seed	Not Specified	1-30 minutes	Unsterilized media	7-30 days	8.38	NA	NA	0.11	0.22	NA	NA	0.200671	0.00724805
55	Farahat_et_al_2020	Single	Bacteria	Firmicutes	Bacilli	Bacillales	Bacillaceae	Bacillus	Bacillus_aryabhattai	EWR29	Shoot Traits	Wheat	Salt sensetive cultivar_Gemmiza-9	Triticum aestivum	Poaceae	Triticum	Yes	With stress	Root Microbes	Seed	Low Density	60-120 minutes	Sterilized media	30-90 days	NA	NA	NA	NA	NA	NA	NA	0.219054	0.00594773
55	Farahat_et_al_2020	Single	Bacteria	Firmicutes	Bacilli	Bacillales	Bacillaceae	Bacillus	Bacillus_aryabhattai	EWR29	Shoot Traits	Wheat	Salt sensetive cultivar_Gemmiza-9	Triticum aestivum	Poaceae	Triticum	Yes	With stress	Root Microbes	Seed	Low Density	60-120 minutes	Sterilized media	30-90 days	NA	NA	NA	NA	NA	NA	NA	0.172012	0.00643848
55	Farahat_et_al_2020	Single	Bacteria	Firmicutes	Bacilli	Bacillales	Bacillaceae	Bacillus	Bacillus_aryabhattai	EWR29	Shoot Traits	Wheat	Salt sensetive cultivar_Gemmiza-9	Triticum aestivum	Poaceae	Triticum	Yes	With stress	Root Microbes	Seed	Low Density	60-120 minutes	Sterilized media	30-90 days	NA	NA	NA	NA	NA	NA	NA	0.297712	0.00713045
55	Farahat_et_al_2020	Single	Bacteria	Firmicutes	Bacilli	Bacillales	Bacillaceae	Bacillus	Bacillus_aryabhattai	EWR29	Shoot Traits	Wheat	Salt sensetive cultivar_Gemmiza-9	Triticum aestivum	Poaceae	Triticum	Yes	With stress	Root Microbes	Seed	Low Density	60-120 minutes	Sterilized media	30-90 days	NA	NA	NA	NA	NA	NA	NA	0.453784	0.0134118
55	Farahat_et_al_2020	Single	Bacteria	Firmicutes	Bacilli	Bacillales	Bacillaceae	Bacillus	Bacillus_aryabhattai	EWR29	Root Traits	Wheat	Salt sensetive cultivar_Gemmiza-9	Triticum aestivum	Poaceae	Triticum	Yes	With stress	Root Microbes	Seed	Low Density	60-120 minutes	Sterilized media	30-90 days	NA	NA	NA	NA	NA	NA	NA	0.259825	0.00521551
55	Farahat_et_al_2020	Single	Bacteria	Firmicutes	Bacilli	Bacillales	Bacillaceae	Bacillus	Bacillus_aryabhattai	EWR29	Root Traits	Wheat	Salt sensetive cultivar_Gemmiza-9	Triticum aestivum	Poaceae	Triticum	Yes	With stress	Root Microbes	Seed	Low Density	60-120 minutes	Sterilized media	30-90 days	NA	NA	NA	NA	NA	NA	NA	0.2143	0.00930345
55	Farahat_et_al_2020	Single	Bacteria	Firmicutes	Bacilli	Bacillales	Bacillaceae	Bacillus	Bacillus_aryabhattai	EWR29	Root Traits	Wheat	Salt sensetive cultivar_Gemmiza-9	Triticum aestivum	Poaceae	Triticum	Yes	With stress	Root Microbes	Seed	Low Density	60-120 minutes	Sterilized media	30-90 days	NA	NA	NA	NA	NA	NA	NA	0.630627	0.00570613
55	Farahat_et_al_2020	Single	Bacteria	Firmicutes	Bacilli	Bacillales	Bacillaceae	Bacillus	Bacillus_aryabhattai	EWR29	Root Traits	Wheat	Salt sensetive cultivar_Gemmiza-9	Triticum aestivum	Poaceae	Triticum	Yes	With stress	Root Microbes	Seed	Low Density	60-120 minutes	Sterilized media	30-90 days	NA	NA	NA	NA	NA	NA	NA	0.415127	0.0140478
55	Farahat_et_al_2020	Single	Bacteria	Firmicutes	Bacilli	Bacillales	Bacillaceae	Bacillus	Bacillus_aryabhattai	EWR29	Overall Plant Growth Traits	Wheat	Salt sensetive cultivar_Gemmiza-9	Triticum aestivum	Poaceae	Triticum	Yes	With stress	Root Microbes	Seed	Low Density	60-120 minutes	Sterilized media	30-90 days	NA	NA	NA	NA	NA	NA	NA	0.22555	0.00434332
55	Farahat_et_al_2020	Single	Bacteria	Firmicutes	Bacilli	Bacillales	Bacillaceae	Bacillus	Bacillus_aryabhattai	EWR29	Overall Plant Growth Traits	Wheat	Salt sensetive cultivar_Gemmiza-9	Triticum aestivum	Poaceae	Triticum	Yes	With stress	Root Microbes	Seed	Low Density	60-120 minutes	Sterilized media	30-90 days	NA	NA	NA	NA	NA	NA	NA	0.264387	0.00214773
55	Farahat_et_al_2020	Single	Bacteria	Firmicutes	Bacilli	Bacillales	Bacillaceae	Bacillus	Bacillus_aryabhattai	EWR29	Overall Plant Growth Traits	Wheat	Salt sensetive cultivar_Gemmiza-9	Triticum aestivum	Poaceae	Triticum	Yes	With stress	Root Microbes	Seed	Low Density	60-120 minutes	Sterilized media	30-90 days	NA	NA	NA	NA	NA	NA	NA	0.37949	0.00445683
55	Farahat_et_al_2020	Single	Bacteria	Firmicutes	Bacilli	Bacillales	Bacillaceae	Bacillus	Bacillus_aryabhattai	EWR29	Overall Plant Growth Traits	Wheat	Salt sensetive cultivar_Gemmiza-9	Triticum aestivum	Poaceae	Triticum	Yes	With stress	Root Microbes	Seed	Low Density	60-120 minutes	Sterilized media	30-90 days	NA	NA	NA	NA	NA	NA	NA	0.502629	0.00428366
55	Farahat_et_al_2020	Single	Bacteria	Firmicutes	Bacilli	Bacillales	Bacillaceae	Bacillus	Bacillus_aryabhattai	EWR29	Overall Plant Growth Traits	Wheat	Salt sensetive cultivar_Gemmiza-9	Triticum aestivum	Poaceae	Triticum	Yes	With stress	Root Microbes	Seed	Low Density	60-120 minutes	Sterilized media	30-90 days	NA	NA	NA	NA	NA	NA	NA	0.405465	0.00339997
55	Farahat_et_al_2020	Single	Bacteria	Firmicutes	Bacilli	Bacillales	Bacillaceae	Bacillus	Bacillus_aryabhattai	EWR29	Overall Plant Growth Traits	Wheat	Salt sensetive cultivar_Gemmiza-9	Triticum aestivum	Poaceae	Triticum	Yes	With stress	Root Microbes	Seed	Low Density	60-120 minutes	Sterilized media	30-90 days	NA	NA	NA	NA	NA	NA	NA	0.169292	0.0123638
55	Farahat_et_al_2020	Single	Bacteria	Firmicutes	Bacilli	Bacillales	Bacillaceae	Bacillus	Bacillus_aryabhattai	EWR29	Overall Plant Growth Traits	Wheat	Salt sensetive cultivar_Gemmiza-9	Triticum aestivum	Poaceae	Triticum	Yes	With stress	Root Microbes	Seed	Low Density	60-120 minutes	Sterilized media	30-90 days	NA	NA	NA	NA	NA	NA	NA	0.28624	0.0150887
55	Farahat_et_al_2020	Single	Bacteria	Firmicutes	Bacilli	Bacillales	Bacillaceae	Bacillus	Bacillus_aryabhattai	EWR29	Overall Plant Growth Traits	Wheat	Salt sensetive cultivar_Gemmiza-9	Triticum aestivum	Poaceae	Triticum	Yes	With stress	Root Microbes	Seed	Low Density	60-120 minutes	Sterilized media	30-90 days	NA	NA	NA	NA	NA	NA	NA	0.335553	0.0129689
56	Khan_a_et_al_2015	Single	Fungi	Ascomycota	Dothideomycetes	Pleosporales	Pleosporaceae	Alternaria	Alternaria_alternata	RSF-6L	Shoot Traits	Rice	Dongjin	Oryza sativa	Poaceae	Oryza	Yes	Without stress	Seed and Leaf Microbes	Seedlings	Not Specified	Not Specified	Sterilized media	7-30 days	NA	NA	NA	NA	NA	NA	NA	0.280021	0.000705254
56	Khan_a_et_al_2015	Single	Fungi	Ascomycota	Dothideomycetes	Pleosporales	Pleosporaceae	Alternaria	Alternaria_alternata	RSF-6L	Root Traits	Rice	Dongjin	Oryza sativa	Poaceae	Oryza	Yes	Without stress	Seed and Leaf Microbes	Seedlings	Not Specified	Not Specified	Sterilized media	7-30 days	NA	NA	NA	NA	NA	NA	NA	0.405465	0.00154167
56	Khan_a_et_al_2015	Single	Fungi	Ascomycota	Dothideomycetes	Pleosporales	Pleosporaceae	Alternaria	Alternaria_alternata	RSF-6L	Leaf Traits	Rice	Dongjin	Oryza sativa	Poaceae	Oryza	Yes	Without stress	Seed and Leaf Microbes	Seedlings	Not Specified	Not Specified	Sterilized media	7-30 days	NA	NA	NA	NA	NA	NA	NA	0.210405	0.00125128
56	Khan_a_et_al_2015	Single	Fungi	Ascomycota	Dothideomycetes	Pleosporales	Pleosporaceae	Alternaria	Alternaria_alternata	RSF-6L	Overall Plant Growth Traits	Rice	Dongjin	Oryza sativa	Poaceae	Oryza	Yes	Without stress	Seed and Leaf Microbes	Seedlings	Not Specified	Not Specified	Sterilized media	7-30 days	NA	NA	NA	NA	NA	NA	NA	0.405465	0.000693722
56	Khan_a_et_al_2015	Single	Fungi	Ascomycota	Dothideomycetes	Pleosporales	Pleosporaceae	Alternaria	Alternaria_alternata	RSF-6L	Overall Plant Growth Traits	Rice	Dongjin	Oryza sativa	Poaceae	Oryza	Yes	Without stress	Seed and Leaf Microbes	Seedlings	Not Specified	Not Specified	Sterilized media	7-30 days	NA	NA	NA	NA	NA	NA	NA	0.327907	0.00158274
56	Khan_a_et_al_2015	Single	Fungi	Ascomycota	Sordariomycetes	Hypocreales	Nectriaceae	Fusarium	Fusarium_tricinctum	RSF-4L	Shoot Traits	Rice	Dongjin	Oryza sativa	Poaceae	Oryza	Yes	Without stress	Seed and Leaf Microbes	Seedlings	Not Specified	Not Specified	Sterilized media	7-30 days	NA	NA	NA	NA	NA	NA	NA	0.456758	0.000754201
56	Khan_a_et_al_2015	Single	Fungi	Ascomycota	Sordariomycetes	Hypocreales	Nectriaceae	Fusarium	Fusarium_tricinctum	RSF-4L	Root Traits	Rice	Dongjin	Oryza sativa	Poaceae	Oryza	Yes	Without stress	Seed and Leaf Microbes	Seedlings	Not Specified	Not Specified	Sterilized media	7-30 days	NA	NA	NA	NA	NA	NA	NA	0.559616	0.00277772
56	Khan_a_et_al_2015	Single	Fungi	Ascomycota	Sordariomycetes	Hypocreales	Nectriaceae	Fusarium	Fusarium_tricinctum	RSF-4L	Leaf Traits	Rice	Dongjin	Oryza sativa	Poaceae	Oryza	Yes	Without stress	Seed and Leaf Microbes	Seedlings	Not Specified	Not Specified	Sterilized media	7-30 days	NA	NA	NA	NA	NA	NA	NA	0.326477	0.00130946
56	Khan_a_et_al_2015	Single	Fungi	Ascomycota	Sordariomycetes	Hypocreales	Nectriaceae	Fusarium	Fusarium_tricinctum	RSF-4L	Overall Plant Growth Traits	Rice	Dongjin	Oryza sativa	Poaceae	Oryza	Yes	Without stress	Seed and Leaf Microbes	Seedlings	Not Specified	Not Specified	Sterilized media	7-30 days	NA	NA	NA	NA	NA	NA	NA	0.216671	0.000852848
56	Khan_a_et_al_2015	Single	Fungi	Ascomycota	Sordariomycetes	Hypocreales	Nectriaceae	Fusarium	Fusarium_tricinctum	RSF-4L	Overall Plant Growth Traits	Rice	Dongjin	Oryza sativa	Poaceae	Oryza	Yes	Without stress	Seed and Leaf Microbes	Seedlings	Not Specified	Not Specified	Sterilized media	7-30 days	NA	NA	NA	NA	NA	NA	NA	0.139113	0.00248342
57	Khan_et_al_2015	Single	Fungi	Ascomycota	Eurotiomycetes	Eurotiales	Aspergillaceae	Penicillium	Penicillium_janthinellum	LK5	Leaf Traits	Tomato	LA2710	Solanum lycopersicum	Solanaceae	Solanum	Yes	With stress	Root Microbes	Seedlings	Not Specified	Not Specified	Sterilized media	7-30 days	NA	NA	NA	NA	NA	NA	NA	0.141017	0.000578589
57	Khan_et_al_2015	Single	Fungi	Ascomycota	Eurotiomycetes	Eurotiales	Aspergillaceae	Penicillium	Penicillium_janthinellum	LK5	Shoot Traits	Tomato	LA2710	Solanum lycopersicum	Solanaceae	Solanum	Yes	With stress	Root Microbes	Seedlings	Not Specified	Not Specified	Sterilized media	7-30 days	NA	NA	NA	NA	NA	NA	NA	0.165928	0.00167901
57	Khan_et_al_2015	Single	Fungi	Ascomycota	Eurotiomycetes	Eurotiales	Aspergillaceae	Penicillium	Penicillium_janthinellum	LK5	Shoot Traits	Tomato	LA2710	Solanum lycopersicum	Solanaceae	Solanum	Yes	With stress	Root Microbes	Seedlings	Not Specified	Not Specified	Sterilized media	7-30 days	NA	NA	NA	NA	NA	NA	NA	0.223144	0.0152012
57	Khan_et_al_2015	Single	Fungi	Ascomycota	Eurotiomycetes	Eurotiales	Aspergillaceae	Penicillium	Penicillium_janthinellum	LK5	Leaf Traits	Tomato	LA2710	Solanum lycopersicum	Solanaceae	Solanum	Yes	With stress	Root Microbes	Seedlings	Not Specified	Not Specified	Sterilized media	7-30 days	NA	NA	NA	NA	NA	NA	NA	0.202368	0.000299308
57	Khan_et_al_2015	Single	Fungi	Ascomycota	Eurotiomycetes	Eurotiales	Aspergillaceae	Penicillium	Penicillium_janthinellum	LK5	Shoot Traits	Tomato	LA2710	Solanum lycopersicum	Solanaceae	Solanum	Yes	With stress	Root Microbes	Seedlings	Not Specified	Not Specified	Sterilized media	7-30 days	NA	NA	NA	NA	NA	NA	NA	0.433945	0.00375321
57	Khan_et_al_2015	Single	Fungi	Ascomycota	Eurotiomycetes	Eurotiales	Aspergillaceae	Penicillium	Penicillium_janthinellum	LK5	Shoot Traits	Tomato	LA2710	Solanum lycopersicum	Solanaceae	Solanum	Yes	With stress	Root Microbes	Seedlings	Not Specified	Not Specified	Sterilized media	7-30 days	NA	NA	NA	NA	NA	NA	NA	0.220473	0.0206278
58	Priyadharsini_and_Muthukumar_2017	Single	Fungi	Ascomycota	Dothideomycetes	Pleosporales	Pleosporaceae	Curvularia	Curvularia_geniculata	NA	Overall Plant Growth Traits	Pigeon_pea	var CO7	Cajanus cajan	Fabaceae	Cajanus	Yes	Without stress	Root Microbes	Root zone	Not Specified	Not Specified	Sterilized media	7-30 days	NA	NA	NA	NA	NA	NA	NA	0.177559	0.00379777
58	Priyadharsini_and_Muthukumar_2017	Single	Fungi	Ascomycota	Dothideomycetes	Pleosporales	Pleosporaceae	Curvularia	Curvularia_geniculata	NA	Leaf Traits	Pigeon_pea	var CO7	Cajanus cajan	Fabaceae	Cajanus	Yes	Without stress	Root Microbes	Root zone	Not Specified	Not Specified	Sterilized media	7-30 days	NA	NA	NA	NA	NA	NA	NA	0.193319	0.00408372
59	Ismail_et_al_2018	Single	Fungi	Ascomycota	Eurotiomycetes	Eurotiales	Aspergillaceae	Aspergillus	Aspergillus_japonicus	EuR-26	Shoot Traits	Rice	Fakhr-e-Malakand	Oryza sativa	Poaceae	Oryza	Not mentioned	Without stress	Plant Endophytes (Not specified)	Seedlings	Not Specified	Not Specified	Sterilized media	7-30 days	NA	NA	NA	NA	NA	NA	NA	0.218051	0.00149488
59	Ismail_et_al_2018	Single	Fungi	Ascomycota	Eurotiomycetes	Eurotiales	Aspergillaceae	Aspergillus	Aspergillus_japonicus	EuR-26	Root Traits	Rice	Fakhr-e-Malakand	Oryza sativa	Poaceae	Oryza	Not mentioned	Without stress	Plant Endophytes (Not specified)	Seedlings	Not Specified	Not Specified	Sterilized media	7-30 days	NA	NA	NA	NA	NA	NA	NA	0.251314	0.00550529
59	Ismail_et_al_2018	Single	Fungi	Ascomycota	Eurotiomycetes	Eurotiales	Aspergillaceae	Aspergillus	Aspergillus_japonicus	EuR-26	Shoot Traits	Rice	Fakhr-e-Malakand	Oryza sativa	Poaceae	Oryza	Not mentioned	Without stress	Plant Endophytes (Not specified)	Seedlings	Not Specified	Not Specified	Sterilized media	7-30 days	NA	NA	NA	NA	NA	NA	NA	0.927987	0.217198
59	Ismail_et_al_2018	Single	Fungi	Ascomycota	Eurotiomycetes	Eurotiales	Aspergillaceae	Aspergillus	Aspergillus_japonicus	EuR-26	Root Traits	Rice	Fakhr-e-Malakand	Oryza sativa	Poaceae	Oryza	Not mentioned	Without stress	Plant Endophytes (Not specified)	Seedlings	Not Specified	Not Specified	Sterilized media	7-30 days	NA	NA	NA	NA	NA	NA	NA	0.213574	0.052931
59	Ismail_et_al_2018	Single	Fungi	Ascomycota	Eurotiomycetes	Eurotiales	Aspergillaceae	Aspergillus	Aspergillus_japonicus	EuR-26	Leaf Traits	Rice	Fakhr-e-Malakand	Oryza sativa	Poaceae	Oryza	Not mentioned	Without stress	Plant Endophytes (Not specified)	Seedlings	Not Specified	Not Specified	Sterilized media	7-30 days	NA	NA	NA	NA	NA	NA	NA	0.222661	0.00528411
60	Waqas_et_al_2015	Single	Fungi	Ascomycota	Eurotiomycetes	Eurotiales	Aspergillaceae	Aspergillus	Aspergillus_terreus	NA	Shoot Traits	Sunflower	NA	Helianthus annuus	Asteraceae	Helianthus	Yes	With stress	Root Microbes	Seedlings	Not Specified	Not Specified	Sterilized media	7-30 days	NA	NA	NA	NA	NA	NA	NA	0.543615	0.0291932
60	Waqas_et_al_2015	Single	Fungi	Ascomycota	Eurotiomycetes	Eurotiales	Aspergillaceae	Aspergillus	Aspergillus_terreus	NA	Overall Plant Growth Traits	Sunflower	NA	Helianthus annuus	Asteraceae	Helianthus	Yes	With stress	Root Microbes	Seedlings	Not Specified	Not Specified	Sterilized media	7-30 days	NA	NA	NA	NA	NA	NA	NA	0.86901	0.010087
60	Waqas_et_al_2015	Single	Fungi	Ascomycota	Eurotiomycetes	Eurotiales	Aspergillaceae	Aspergillus	Aspergillus_terreus	NA	Overall Plant Growth Traits	Sunflower	NA	Helianthus annuus	Asteraceae	Helianthus	Yes	With stress	Root Microbes	Seedlings	Not Specified	Not Specified	Sterilized media	7-30 days	NA	NA	NA	NA	NA	NA	NA	1.00866	0.472269
60	Waqas_et_al_2015	Single	Fungi	Ascomycota	Eurotiomycetes	Eurotiales	Aspergillaceae	Aspergillus	Aspergillus_terreus	NA	Leaf Traits	Sunflower	NA	Helianthus annuus	Asteraceae	Helianthus	Yes	With stress	Root Microbes	Seedlings	Not Specified	Not Specified	Sterilized media	7-30 days	NA	NA	NA	NA	NA	NA	NA	0.119347	0.00445975
60	Waqas_et_al_2015	Single	Fungi	Ascomycota	Eurotiomycetes	Eurotiales	Aspergillaceae	Penicillium	Penicillium_citrinum	NA	Shoot Traits	Sunflower	NA	Helianthus annuus	Asteraceae	Helianthus	Yes	With stress	Root Microbes	Seedlings	Not Specified	Not Specified	Sterilized media	7-30 days	NA	NA	NA	NA	NA	NA	NA	0.606136	0.0311001
60	Waqas_et_al_2015	Single	Fungi	Ascomycota	Eurotiomycetes	Eurotiales	Aspergillaceae	Penicillium	Penicillium_citrinum	NA	Overall Plant Growth Traits	Sunflower	NA	Helianthus annuus	Asteraceae	Helianthus	Yes	With stress	Root Microbes	Seedlings	Not Specified	Not Specified	Sterilized media	7-30 days	NA	NA	NA	NA	NA	NA	NA	0.640798	0.0206153
60	Waqas_et_al_2015	Single	Fungi	Ascomycota	Eurotiomycetes	Eurotiales	Aspergillaceae	Penicillium	Penicillium_citrinum	NA	Overall Plant Growth Traits	Sunflower	NA	Helianthus annuus	Asteraceae	Helianthus	Yes	With stress	Root Microbes	Seedlings	Not Specified	Not Specified	Sterilized media	7-30 days	NA	NA	NA	NA	NA	NA	NA	0.800119	0.472978
60	Waqas_et_al_2015	Single	Fungi	Ascomycota	Eurotiomycetes	Eurotiales	Aspergillaceae	Penicillium	Penicillium_citrinum	NA	Leaf Traits	Sunflower	NA	Helianthus annuus	Asteraceae	Helianthus	Yes	With stress	Root Microbes	Seedlings	Not Specified	Not Specified	Sterilized media	7-30 days	NA	NA	NA	NA	NA	NA	NA	0.121329	0.00292866
60	Waqas_et_al_2015	Consortium	Fungi	Consortium	NA	NA	NA	NA	NA	NA	Shoot Traits	Sunflower	NA	Helianthus annuus	Asteraceae	Helianthus	Yes	With stress	Root Microbes	Seedlings	Not Specified	Not Specified	Sterilized media	7-30 days	NA	NA	NA	NA	NA	NA	NA	0.653482	0.027912
60	Waqas_et_al_2015	Consortium	Fungi	Consortium	NA	NA	NA	NA	NA	NA	Overall Plant Growth Traits	Sunflower	NA	Helianthus annuus	Asteraceae	Helianthus	Yes	With stress	Root Microbes	Seedlings	Not Specified	Not Specified	Sterilized media	7-30 days	NA	NA	NA	NA	NA	NA	NA	0.941826	0.0106923
60	Waqas_et_al_2015	Consortium	Fungi	Consortium	NA	NA	NA	NA	NA	NA	Overall Plant Growth Traits	Sunflower	NA	Helianthus annuus	Asteraceae	Helianthus	Yes	With stress	Root Microbes	Seedlings	Not Specified	Not Specified	Sterilized media	7-30 days	NA	NA	NA	NA	NA	NA	NA	0.962928	0.467591
60	Waqas_et_al_2015	Consortium	Fungi	Consortium	NA	NA	NA	NA	NA	NA	Leaf Traits	Sunflower	NA	Helianthus annuus	Asteraceae	Helianthus	Yes	With stress	Root Microbes	Seedlings	Not Specified	Not Specified	Sterilized media	7-30 days	NA	NA	NA	NA	NA	NA	NA	0.290361	0.00326139
61	Asaf_et_al_2018	Single	Fungi	Ascomycota	Eurotiomycetes	Eurotiales	Aspergillaceae	Aspergillus	Aspergillus_niger	CSR3	Shoot Traits	Rice	Dwarf_waito-C	Oryza sativa	Poaceae	Oryza	Yes	Without stress	Plant Endophytes (Not specified)	Seedlings	Not Specified	Not Specified	Sterilized media	7-30 days	NA	NA	NA	NA	NA	NA	NA	0.462624	0.0086409
61	Asaf_et_al_2018	Single	Fungi	Ascomycota	Eurotiomycetes	Eurotiales	Aspergillaceae	Aspergillus	Aspergillus_niger	CSR3	Root Traits	Rice	Dwarf_waito-C	Oryza sativa	Poaceae	Oryza	Yes	Without stress	Plant Endophytes (Not specified)	Seedlings	Not Specified	Not Specified	Sterilized media	7-30 days	NA	NA	NA	NA	NA	NA	NA	0.0550598	0.0406905
61	Asaf_et_al_2018	Single	Fungi	Ascomycota	Eurotiomycetes	Eurotiales	Aspergillaceae	Aspergillus	Aspergillus_niger	CSR3	Overall Plant Growth Traits	Rice	Dwarf_waito-C	Oryza sativa	Poaceae	Oryza	Yes	Without stress	Plant Endophytes (Not specified)	Seedlings	Not Specified	Not Specified	Sterilized media	7-30 days	NA	NA	NA	NA	NA	NA	NA	0.467191	0.00782575
61	Asaf_et_al_2018	Single	Fungi	Ascomycota	Eurotiomycetes	Eurotiales	Aspergillaceae	Aspergillus	Aspergillus_niger	CSR3	Overall Plant Growth Traits	Rice	Dwarf_waito-C	Oryza sativa	Poaceae	Oryza	Yes	Without stress	Plant Endophytes (Not specified)	Seedlings	Not Specified	Not Specified	Sterilized media	7-30 days	NA	NA	NA	NA	NA	NA	NA	0.140357	0.00158473
61	Asaf_et_al_2018	Single	Fungi	Ascomycota	Eurotiomycetes	Eurotiales	Aspergillaceae	Aspergillus	Aspergillus_niger	CSR3	Leaf Traits	Rice	Dwarf_waito-C	Oryza sativa	Poaceae	Oryza	Yes	Without stress	Plant Endophytes (Not specified)	Seedlings	Not Specified	Not Specified	Sterilized media	7-30 days	NA	NA	NA	NA	NA	NA	NA	0.100435	0.000786043
62	Zhao_et_al_2021	Single	Bacteria	Proteobacteria	Alphaproteobacteria	Hyphomicrobiales	Nitrobacteraceae	Rhodopseudomonas	Rhodopseudomonas_palustris	NA	Seeds Traits	Rice	Nanjing 5055	Oryza sativa	Poaceae	Oryza	Yes	Without stress	Soil Microbes	Culture or potting media	Medium Density	Not Specified	Unsterilized media	90-180 days	7	NA	NA	0.12	NA	NA	1.88	0.127177	0.000633679
62	Zhao_et_al_2021	Single	Bacteria	Firmicutes	Bacilli	Bacillales	Bacillaceae	Bacillus	Bacillus_subtilis	NA	Seeds Traits	Rice	Nanjing 5055	Oryza sativa	Poaceae	Oryza	Yes	Without stress	Soil Microbes	Culture or potting media	Medium Density	Not Specified	Unsterilized media	90-180 days	7	NA	NA	0.12	NA	NA	1.88	0.0938188	0.000456509
62	Zhao_et_al_2021	Consortium	Bacteria	Consortium	NA	NA	NA	NA	NA	NA	Seeds Traits	Rice	Nanjing 5055	Oryza sativa	Poaceae	Oryza	Yes	Without stress	Soil Microbes	Culture or potting media	Medium Density	Not Specified	Unsterilized media	90-180 days	7	NA	NA	0.12	NA	NA	1.88	0.163264	0.000431245
62	Zhao_et_al_2021	Single	Bacteria	Proteobacteria	Alphaproteobacteria	Hyphomicrobiales	Nitrobacteraceae	Rhodopseudomonas	Rhodopseudomonas_palustris	NA	Shoot Traits	Rice	Nanjing 5055	Oryza sativa	Poaceae	Oryza	Yes	Without stress	Soil Microbes	Culture or potting media	Medium Density	Not Specified	Unsterilized media	90-180 days	7	NA	NA	0.12	NA	NA	1.88	0.0487902	0.0222298
62	Zhao_et_al_2021	Single	Bacteria	Firmicutes	Bacilli	Bacillales	Bacillaceae	Bacillus	Bacillus_subtilis	NA	Shoot Traits	Rice	Nanjing 5055	Oryza sativa	Poaceae	Oryza	Yes	Without stress	Soil Microbes	Culture or potting media	Medium Density	Not Specified	Unsterilized media	90-180 days	7	NA	NA	0.12	NA	NA	1.88	0	0.0708333
62	Zhao_et_al_2021	Consortium	Bacteria	Consortium	NA	NA	NA	NA	NA	NA	Shoot Traits	Rice	Nanjing 5055	Oryza sativa	Poaceae	Oryza	Yes	Without stress	Soil Microbes	Culture or potting media	Medium Density	Not Specified	Unsterilized media	90-180 days	7	NA	NA	0.12	NA	NA	1.88	-0.105361	0.0866667
62	Zhao_et_al_2021	Single	Bacteria	Proteobacteria	Alphaproteobacteria	Hyphomicrobiales	Nitrobacteraceae	Rhodopseudomonas	Rhodopseudomonas_palustris	NA	Root Traits	Rice	Nanjing 5055	Oryza sativa	Poaceae	Oryza	Yes	Without stress	Soil Microbes	Culture or potting media	Medium Density	Not Specified	Unsterilized media	90-180 days	7	NA	NA	0.12	NA	NA	1.88	0.071459	0.0757525
62	Zhao_et_al_2021	Single	Bacteria	Firmicutes	Bacilli	Bacillales	Bacillaceae	Bacillus	Bacillus_subtilis	NA	Root Traits	Rice	Nanjing 5055	Oryza sativa	Poaceae	Oryza	Yes	Without stress	Soil Microbes	Culture or potting media	Medium Density	Not Specified	Unsterilized media	90-180 days	7	NA	NA	0.12	NA	NA	1.88	0.071459	0.208927
62	Zhao_et_al_2021	Consortium	Bacteria	Consortium	NA	NA	NA	NA	NA	NA	Root Traits	Rice	Nanjing 5055	Oryza sativa	Poaceae	Oryza	Yes	Without stress	Soil Microbes	Culture or potting media	Medium Density	Not Specified	Unsterilized media	90-180 days	7	NA	NA	0.12	NA	NA	1.88	0.071459	0.155023
63	Renoud_et_al_2022	Single	Bacteria	Proteobacteria	Alphaproteobacteria	Rhodospirillales	Azospirillaceae	Azospirillum	Azospirillum_lipoferum	CRT1	Shoot Traits	Maize	Zea mays cv. Seiddi	Zea mays	Poaceae	Zea	Yes	Without stress	Soil Microbes	Seed	Low Density	Not Specified	Field Experiment	30-90 days	NA	NA	NA	NA	NA	NA	NA	0.23484	0.0639616
63	Renoud_et_al_2022	Single	Bacteria	Proteobacteria	Alphaproteobacteria	Rhodospirillales	Azospirillaceae	Azospirillum	Azospirillum_lipoferum	CRT1	Root Traits	Maize	Zea mays cv. Seiddi	Zea mays	Poaceae	Zea	Yes	Without stress	Soil Microbes	Seed	Low Density	Not Specified	Field Experiment	30-90 days	NA	NA	NA	NA	NA	NA	NA	0.182322	0.068625
63	Renoud_et_al_2022	Single	Bacteria	Proteobacteria	Alphaproteobacteria	Rhodospirillales	Azospirillaceae	Azospirillum	Azospirillum_lipoferum	CRT1	Leaf Traits	Maize	Zea mays cv. Seiddi	Zea mays	Poaceae	Zea	Yes	Without stress	Soil Microbes	Seed	Low Density	Not Specified	Field Experiment	30-90 days	NA	NA	NA	NA	NA	NA	NA	0.0678727	0.0204833
63	Renoud_et_al_2022	Single	Bacteria	Proteobacteria	Alphaproteobacteria	Rhodospirillales	Azospirillaceae	Azospirillum	Azospirillum_lipoferum	CRT1	Leaf Traits	Maize	Zea mays cv. Seiddi	Zea mays	Poaceae	Zea	Yes	Without stress	Soil Microbes	Seed	Low Density	Not Specified	Field Experiment	30-90 days	NA	NA	NA	NA	NA	NA	NA	0.0935261	0.00890056
63	Renoud_et_al_2022	Single	Bacteria	Proteobacteria	Alphaproteobacteria	Rhodospirillales	Azospirillaceae	Azospirillum	Azospirillum_lipoferum	CRT1	Overall Plant Growth Traits	Maize	Zea mays cv. Seiddi	Zea mays	Poaceae	Zea	Yes	Without stress	Soil Microbes	Seed	Low Density	Not Specified	Field Experiment	30-90 days	NA	NA	NA	NA	NA	NA	NA	0.104924	0.0129886
63	Renoud_et_al_2022	Single	Bacteria	Proteobacteria	Alphaproteobacteria	Rhodospirillales	Azospirillaceae	Azospirillum	Azospirillum_lipoferum	CRT1	Root Traits	Maize	Zea mays cv. Seiddi	Zea mays	Poaceae	Zea	Yes	Without stress	Soil Microbes	Seed	Low Density	Not Specified	Field Experiment	30-90 days	NA	NA	NA	NA	NA	NA	NA	0.357147	0.0903846
63	Renoud_et_al_2022	Single	Bacteria	Proteobacteria	Alphaproteobacteria	Rhodospirillales	Azospirillaceae	Azospirillum	Azospirillum_lipoferum	CRT1	Root Traits	Maize	Zea mays cv. Seiddi	Zea mays	Poaceae	Zea	Yes	Without stress	Soil Microbes	Seed	Low Density	Not Specified	Field Experiment	30-90 days	NA	NA	NA	NA	NA	NA	NA	0.352979	0.0784846
63	Renoud_et_al_2022	Single	Bacteria	Proteobacteria	Alphaproteobacteria	Rhodospirillales	Azospirillaceae	Azospirillum	Azospirillum_lipoferum	CRT1	Root Traits	Maize	Zea mays cv. Seiddi	Zea mays	Poaceae	Zea	Yes	Without stress	Soil Microbes	Seed	Low Density	Not Specified	Field Experiment	30-90 days	NA	NA	NA	NA	NA	NA	NA	0.647319	0.26225
63	Renoud_et_al_2022	Single	Bacteria	Proteobacteria	Alphaproteobacteria	Rhodospirillales	Azospirillaceae	Azospirillum	Azospirillum_lipoferum	CRT1	Shoot Traits	Maize	Zea mays cv. Seiddi	Zea mays	Poaceae	Zea	Yes	Without stress	Soil Microbes	Seed	Low Density	Not Specified	Field Experiment	30-90 days	NA	NA	NA	NA	NA	NA	NA	0.126294	0.0943128
63	Renoud_et_al_2022	Single	Bacteria	Proteobacteria	Alphaproteobacteria	Rhodospirillales	Azospirillaceae	Azospirillum	Azospirillum_lipoferum	CRT1	Leaf Traits	Maize	Zea mays cv. Seiddi	Zea mays	Poaceae	Zea	Yes	Without stress	Soil Microbes	Seed	Low Density	Not Specified	Field Experiment	30-90 days	NA	NA	NA	NA	NA	NA	NA	-0.0453727	0.0110336
63	Renoud_et_al_2022	Single	Bacteria	Proteobacteria	Alphaproteobacteria	Rhodospirillales	Azospirillaceae	Azospirillum	Azospirillum_lipoferum	CRT1	Leaf Traits	Maize	Zea mays cv. Seiddi	Zea mays	Poaceae	Zea	Yes	Without stress	Soil Microbes	Seed	Low Density	Not Specified	Field Experiment	30-90 days	NA	NA	NA	NA	NA	NA	NA	0.0184621	0.00706855
63	Renoud_et_al_2022	Single	Bacteria	Proteobacteria	Alphaproteobacteria	Rhodospirillales	Azospirillaceae	Azospirillum	Azospirillum_lipoferum	CRT1	Overall Plant Growth Traits	Maize	Zea mays cv. Seiddi	Zea mays	Poaceae	Zea	Yes	Without stress	Soil Microbes	Seed	Low Density	Not Specified	Field Experiment	30-90 days	NA	NA	NA	NA	NA	NA	NA	0.0380274	0.0203499
63	Renoud_et_al_2022	Single	Bacteria	Proteobacteria	Alphaproteobacteria	Rhodospirillales	Azospirillaceae	Azospirillum	Azospirillum_lipoferum	CRT1	Root Traits	Maize	Zea mays cv. Seiddi	Zea mays	Poaceae	Zea	Yes	Without stress	Soil Microbes	Seed	Low Density	Not Specified	Field Experiment	30-90 days	NA	NA	NA	NA	NA	NA	NA	-0.19671	0.0512871
63	Renoud_et_al_2022	Single	Bacteria	Proteobacteria	Alphaproteobacteria	Rhodospirillales	Azospirillaceae	Azospirillum	Azospirillum_lipoferum	CRT1	Shoot Traits	Maize	Zea mays cv. Seiddi	Zea mays	Poaceae	Zea	Yes	Without stress	Soil Microbes	Seed	Low Density	Not Specified	Field Experiment	30-90 days	NA	NA	NA	NA	NA	NA	NA	0.137201	0.0528449
63	Renoud_et_al_2022	Single	Bacteria	Proteobacteria	Alphaproteobacteria	Rhodospirillales	Azospirillaceae	Azospirillum	Azospirillum_lipoferum	CRT1	Leaf Traits	Maize	Zea mays cv. Seiddi	Zea mays	Poaceae	Zea	Yes	Without stress	Soil Microbes	Seed	Low Density	Not Specified	Field Experiment	30-90 days	NA	NA	NA	NA	NA	NA	NA	-0.0432869	0.0175059
63	Renoud_et_al_2022	Single	Bacteria	Proteobacteria	Alphaproteobacteria	Rhodospirillales	Azospirillaceae	Azospirillum	Azospirillum_lipoferum	CRT1	Leaf Traits	Maize	Zea mays cv. Seiddi	Zea mays	Poaceae	Zea	Yes	Without stress	Soil Microbes	Seed	Low Density	Not Specified	Field Experiment	30-90 days	NA	NA	NA	NA	NA	NA	NA	0	0.0123115
63	Renoud_et_al_2022	Single	Bacteria	Proteobacteria	Alphaproteobacteria	Rhodospirillales	Azospirillaceae	Azospirillum	Azospirillum_lipoferum	CRT1	Overall Plant Growth Traits	Maize	Zea mays cv. Seiddi	Zea mays	Poaceae	Zea	Yes	Without stress	Soil Microbes	Seed	Low Density	Not Specified	Field Experiment	30-90 days	NA	NA	NA	NA	NA	NA	NA	-0.0251762	0.0124843
63	Renoud_et_al_2022	Single	Bacteria	Proteobacteria	Alphaproteobacteria	Rhodospirillales	Azospirillaceae	Azospirillum	Azospirillum_lipoferum	CRT1	Root Traits	Maize	Zea mays cv. Seiddi	Zea mays	Poaceae	Zea	Yes	Without stress	Soil Microbes	Seed	Low Density	Not Specified	Field Experiment	30-90 days	NA	NA	NA	NA	NA	NA	NA	-0.076961	0.0481422
63	Renoud_et_al_2022	Single	Bacteria	Proteobacteria	Alphaproteobacteria	Rhodospirillales	Azospirillaceae	Azospirillum	Azospirillum_lipoferum	CRT1	Root Traits	Maize	Zea mays cv. Seiddi	Zea mays	Poaceae	Zea	Yes	Without stress	Soil Microbes	Seed	Low Density	Not Specified	Field Experiment	30-90 days	NA	NA	NA	NA	NA	NA	NA	-0.0062112	0.0057706
63	Renoud_et_al_2022	Single	Bacteria	Proteobacteria	Alphaproteobacteria	Rhodospirillales	Azospirillaceae	Azospirillum	Azospirillum_lipoferum	CRT1	Root Traits	Maize	Zea mays cv. Seiddi	Zea mays	Poaceae	Zea	Yes	Without stress	Soil Microbes	Seed	Low Density	Not Specified	Field Experiment	30-90 days	NA	NA	NA	NA	NA	NA	NA	-0.094531	0.0738565
64	Niu_et_al_2021	Single	Bacteria	Firmicutes	Bacilli	Bacillales	Bacillaceae	Bacillus	Bacillus_sp	NA	Root Traits	Salix integra	NA	Salix integra Thunb.	Salicaceae	Salix	Yes	Without stress	Rhizosphere Microbes	Culture or potting media	Low Density	40	Unsterilized media	90-180 days	7.75	NA	NA	0.02	0.05	0.8	0.2	-0.192236	0.000506349
64	Niu_et_al_2021	Single	Fungi	Ascomycota	Sordariomycetes	Hypocreales	Bionectriaceae	Clonostachys	Clonostachys_rosea	NA	Root Traits	Salix integra	NA	Salix integra Thunb.	Salicaceae	Salix	Yes	Without stress	Rhizosphere Microbes	Culture or potting media	Low Density	40	Unsterilized media	90-180 days	7.75	NA	NA	0.02	0.05	0.8	0.2	-0.307305	0.00107464
64	Niu_et_al_2021	Single	Fungi	Ascomycota	Eurotiomycetes	Eurotiales	Aspergillaceae	Aspergillus	Aspergillus_niger	NA	Root Traits	Salix integra	NA	Salix integra Thunb.	Salicaceae	Salix	Yes	Without stress	Rhizosphere Microbes	Culture or potting media	Low Density	40	Unsterilized media	90-180 days	7.75	NA	NA	0.02	0.05	0.8	0.2	0.0608884	0.000481975
64	Niu_et_al_2021	Consortium	Bacteria_and_fungi	Consortium	NA	NA	NA	NA	NA	NA	Root Traits	Salix integra	NA	Salix integra Thunb.	Salicaceae	Salix	Yes	Without stress	Rhizosphere Microbes	Culture or potting media	Low Density	40	Unsterilized media	90-180 days	7.75	NA	NA	0.02	0.05	0.8	0.2	0.149656	0.000623618
65	Ayelo_et_al_2024	Consortium	Bacteria	Consortium	NA	NA	NA	NA	NA	NA	Root Traits	Corn	Susceptible Cultivar B73	Zea mays	Poaceae	Zea	Yes	Without stress	Rhizosphere Microbes	Seed	Not Specified	Not Specified	Sterilized media	7-30 days	NA	NA	NA	NA	NA	NA	NA	0.313245	0.000631434
65	Ayelo_et_al_2024	Consortium	Bacteria	Consortium	NA	NA	NA	NA	NA	NA	Root Traits	Corn	Susceptible Cultivar B73	Zea mays	Poaceae	Zea	Yes	Without stress	Rhizosphere Microbes	Seed	Not Specified	Not Specified	Sterilized media	7-30 days	NA	NA	NA	NA	NA	NA	NA	0.383462	0.000797174
65	Ayelo_et_al_2024	Consortium	Bacteria	Consortium	NA	NA	NA	NA	NA	NA	Root Traits	Corn	Susceptible Cultivar B73	Zea mays	Poaceae	Zea	Yes	Without stress	Rhizosphere Microbes	Seed	Not Specified	Not Specified	Sterilized media	7-30 days	NA	NA	NA	NA	NA	NA	NA	0.326464	0.00188673
65	Ayelo_et_al_2024	Consortium	Bacteria	Consortium	NA	NA	NA	NA	NA	NA	Root Traits	Corn	Susceptible Cultivar B73	Zea mays	Poaceae	Zea	Yes	Without stress	Rhizosphere Microbes	Seed	Not Specified	Not Specified	Sterilized media	7-30 days	NA	NA	NA	NA	NA	NA	NA	0.492685	0.00245115
65	Ayelo_et_al_2024	Consortium	Bacteria	Consortium	NA	NA	NA	NA	NA	NA	Shoot Traits	Corn	Susceptible Cultivar B73	Zea mays	Poaceae	Zea	Yes	Without stress	Rhizosphere Microbes	Seed	Not Specified	Not Specified	Sterilized media	7-30 days	NA	NA	NA	NA	NA	NA	NA	0.386773	0.00197649
65	Ayelo_et_al_2024	Consortium	Bacteria	Consortium	NA	NA	NA	NA	NA	NA	Shoot Traits	Corn	Susceptible Cultivar B73	Zea mays	Poaceae	Zea	Yes	Without stress	Rhizosphere Microbes	Seed	Not Specified	Not Specified	Sterilized media	7-30 days	NA	NA	NA	NA	NA	NA	NA	0.48467	0.0026417
65	Ayelo_et_al_2024	Consortium	Bacteria	Consortium	NA	NA	NA	NA	NA	NA	Root Traits	Corn	Susceptible Cultivar B73	Zea mays	Poaceae	Zea	Yes	Without stress	Rhizosphere Microbes	Seed	Not Specified	Not Specified	Sterilized media	7-30 days	NA	NA	NA	NA	NA	NA	NA	0.317154	0.000595805
65	Ayelo_et_al_2024	Consortium	Bacteria	Consortium	NA	NA	NA	NA	NA	NA	Root Traits	Corn	Susceptible Cultivar B73	Zea mays	Poaceae	Zea	Yes	Without stress	Rhizosphere Microbes	Seed	Not Specified	Not Specified	Sterilized media	7-30 days	NA	NA	NA	NA	NA	NA	NA	0.426296	0.000606399
65	Ayelo_et_al_2024	Consortium	Bacteria	Consortium	NA	NA	NA	NA	NA	NA	Root Traits	Corn	Susceptible Cultivar B73	Zea mays	Poaceae	Zea	Yes	Without stress	Rhizosphere Microbes	Seed	Not Specified	Not Specified	Sterilized media	7-30 days	NA	NA	NA	NA	NA	NA	NA	0.21182	0.00178053
65	Ayelo_et_al_2024	Consortium	Bacteria	Consortium	NA	NA	NA	NA	NA	NA	Root Traits	Corn	Susceptible Cultivar B73	Zea mays	Poaceae	Zea	Yes	Without stress	Rhizosphere Microbes	Seed	Not Specified	Not Specified	Sterilized media	7-30 days	NA	NA	NA	NA	NA	NA	NA	0.306235	0.00189444
65	Ayelo_et_al_2024	Consortium	Bacteria	Consortium	NA	NA	NA	NA	NA	NA	Shoot Traits	Corn	Susceptible Cultivar B73	Zea mays	Poaceae	Zea	Yes	Without stress	Rhizosphere Microbes	Seed	Not Specified	Not Specified	Sterilized media	7-30 days	NA	NA	NA	NA	NA	NA	NA	0.348307	0.00173781
65	Ayelo_et_al_2024	Consortium	Bacteria	Consortium	NA	NA	NA	NA	NA	NA	Shoot Traits	Corn	Susceptible Cultivar B73	Zea mays	Poaceae	Zea	Yes	Without stress	Rhizosphere Microbes	Seed	Not Specified	Not Specified	Sterilized media	7-30 days	NA	NA	NA	NA	NA	NA	NA	0.48987	0.00228613
65	Ayelo_et_al_2024	Consortium	Bacteria	Consortium	NA	NA	NA	NA	NA	NA	Root Traits	Corn	Susceptible Cultivar B73	Zea mays	Poaceae	Zea	Yes	Without stress	Rhizosphere Microbes	Seed	Not Specified	Not Specified	Sterilized media	7-30 days	NA	NA	NA	NA	NA	NA	NA	0.309321	0.000687584
65	Ayelo_et_al_2024	Consortium	Bacteria	Consortium	NA	NA	NA	NA	NA	NA	Root Traits	Corn	Susceptible Cultivar B73	Zea mays	Poaceae	Zea	Yes	Without stress	Rhizosphere Microbes	Seed	Not Specified	Not Specified	Sterilized media	7-30 days	NA	NA	NA	NA	NA	NA	NA	0.434415	0.000906668
65	Ayelo_et_al_2024	Consortium	Bacteria	Consortium	NA	NA	NA	NA	NA	NA	Root Traits	Corn	Susceptible Cultivar B73	Zea mays	Poaceae	Zea	Yes	Without stress	Rhizosphere Microbes	Seed	Not Specified	Not Specified	Sterilized media	7-30 days	NA	NA	NA	NA	NA	NA	NA	0.22689	0.00196865
65	Ayelo_et_al_2024	Consortium	Bacteria	Consortium	NA	NA	NA	NA	NA	NA	Root Traits	Corn	Susceptible Cultivar B73	Zea mays	Poaceae	Zea	Yes	Without stress	Rhizosphere Microbes	Seed	Not Specified	Not Specified	Sterilized media	7-30 days	NA	NA	NA	NA	NA	NA	NA	0.457757	0.00272655
65	Ayelo_et_al_2024	Consortium	Bacteria	Consortium	NA	NA	NA	NA	NA	NA	Shoot Traits	Corn	Susceptible Cultivar B73	Zea mays	Poaceae	Zea	Yes	Without stress	Rhizosphere Microbes	Seed	Not Specified	Not Specified	Sterilized media	7-30 days	NA	NA	NA	NA	NA	NA	NA	0.270875	0.00192517
65	Ayelo_et_al_2024	Consortium	Bacteria	Consortium	NA	NA	NA	NA	NA	NA	Shoot Traits	Corn	Susceptible Cultivar B73	Zea mays	Poaceae	Zea	Yes	Without stress	Rhizosphere Microbes	Seed	Not Specified	Not Specified	Sterilized media	7-30 days	NA	NA	NA	NA	NA	NA	NA	0.414893	0.00270779
65	Ayelo_et_al_2024	Consortium	Bacteria	Consortium	NA	NA	NA	NA	NA	NA	Root Traits	Corn	Susceptible Cultivar B73	Zea mays	Poaceae	Zea	Yes	Without stress	Rhizosphere Microbes	Seed	Not Specified	Not Specified	Sterilized media	7-30 days	NA	NA	NA	NA	NA	NA	NA	0.413764	0.00045802
65	Ayelo_et_al_2024	Consortium	Bacteria	Consortium	NA	NA	NA	NA	NA	NA	Root Traits	Corn	Susceptible Cultivar B73	Zea mays	Poaceae	Zea	Yes	Without stress	Rhizosphere Microbes	Seed	Not Specified	Not Specified	Sterilized media	7-30 days	NA	NA	NA	NA	NA	NA	NA	0.552198	0.000649135
65	Ayelo_et_al_2024	Consortium	Bacteria	Consortium	NA	NA	NA	NA	NA	NA	Root Traits	Corn	Susceptible Cultivar B73	Zea mays	Poaceae	Zea	Yes	Without stress	Rhizosphere Microbes	Seed	Not Specified	Not Specified	Sterilized media	7-30 days	NA	NA	NA	NA	NA	NA	NA	0.368137	0.00165822
65	Ayelo_et_al_2024	Consortium	Bacteria	Consortium	NA	NA	NA	NA	NA	NA	Root Traits	Corn	Susceptible Cultivar B73	Zea mays	Poaceae	Zea	Yes	Without stress	Rhizosphere Microbes	Seed	Not Specified	Not Specified	Sterilized media	7-30 days	NA	NA	NA	NA	NA	NA	NA	0.578869	0.00246793
65	Ayelo_et_al_2024	Consortium	Bacteria	Consortium	NA	NA	NA	NA	NA	NA	Shoot Traits	Corn	Susceptible Cultivar B73	Zea mays	Poaceae	Zea	Yes	Without stress	Rhizosphere Microbes	Seed	Not Specified	Not Specified	Sterilized media	7-30 days	NA	NA	NA	NA	NA	NA	NA	0.490623	0.00144035
65	Ayelo_et_al_2024	Consortium	Bacteria	Consortium	NA	NA	NA	NA	NA	NA	Shoot Traits	Corn	Susceptible Cultivar B73	Zea mays	Poaceae	Zea	Yes	Without stress	Rhizosphere Microbes	Seed	Not Specified	Not Specified	Sterilized media	7-30 days	NA	NA	NA	NA	NA	NA	NA	0.654942	0.0023113
65	Ayelo_et_al_2024	Consortium	Bacteria	Consortium	NA	NA	NA	NA	NA	NA	Root Traits	Corn	Susceptible Cultivar B73	Zea mays	Poaceae	Zea	Yes	Without stress	Rhizosphere Microbes	Seed	Not Specified	Not Specified	Sterilized media	7-30 days	NA	NA	NA	NA	NA	NA	NA	0.401887	0.000521818
65	Ayelo_et_al_2024	Consortium	Bacteria	Consortium	NA	NA	NA	NA	NA	NA	Root Traits	Corn	Susceptible Cultivar B73	Zea mays	Poaceae	Zea	Yes	Without stress	Rhizosphere Microbes	Seed	Not Specified	Not Specified	Sterilized media	7-30 days	NA	NA	NA	NA	NA	NA	NA	0.444759	0.000586514
65	Ayelo_et_al_2024	Consortium	Bacteria	Consortium	NA	NA	NA	NA	NA	NA	Root Traits	Corn	Susceptible Cultivar B73	Zea mays	Poaceae	Zea	Yes	Without stress	Rhizosphere Microbes	Seed	Not Specified	Not Specified	Sterilized media	7-30 days	NA	NA	NA	NA	NA	NA	NA	0.362556	0.00163358
65	Ayelo_et_al_2024	Consortium	Bacteria	Consortium	NA	NA	NA	NA	NA	NA	Root Traits	Corn	Susceptible Cultivar B73	Zea mays	Poaceae	Zea	Yes	Without stress	Rhizosphere Microbes	Seed	Not Specified	Not Specified	Sterilized media	7-30 days	NA	NA	NA	NA	NA	NA	NA	0.49497	0.00244408
65	Ayelo_et_al_2024	Consortium	Bacteria	Consortium	NA	NA	NA	NA	NA	NA	Shoot Traits	Corn	Susceptible Cultivar B73	Zea mays	Poaceae	Zea	Yes	Without stress	Rhizosphere Microbes	Seed	Not Specified	Not Specified	Sterilized media	7-30 days	NA	NA	NA	NA	NA	NA	NA	0.360003	0.00186613
65	Ayelo_et_al_2024	Consortium	Bacteria	Consortium	NA	NA	NA	NA	NA	NA	Shoot Traits	Corn	Susceptible Cultivar B73	Zea mays	Poaceae	Zea	Yes	Without stress	Rhizosphere Microbes	Seed	Not Specified	Not Specified	Sterilized media	7-30 days	NA	NA	NA	NA	NA	NA	NA	0.509858	0.00262392
65	Ayelo_et_al_2024	Consortium	Bacteria	Consortium	NA	NA	NA	NA	NA	NA	Root Traits	Corn	Resistant Cultivar CML176	Zea mays	Poaceae	Zea	Yes	Without stress	Rhizosphere Microbes	Seed	Not Specified	Not Specified	Sterilized media	7-30 days	NA	NA	NA	NA	NA	NA	NA	0.0341648	0.000725428
65	Ayelo_et_al_2024	Consortium	Bacteria	Consortium	NA	NA	NA	NA	NA	NA	Root Traits	Corn	Resistant Cultivar CML176	Zea mays	Poaceae	Zea	Yes	Without stress	Rhizosphere Microbes	Seed	Not Specified	Not Specified	Sterilized media	7-30 days	NA	NA	NA	NA	NA	NA	NA	0.118207	0.00107703
65	Ayelo_et_al_2024	Consortium	Bacteria	Consortium	NA	NA	NA	NA	NA	NA	Root Traits	Corn	Resistant Cultivar CML176	Zea mays	Poaceae	Zea	Yes	Without stress	Rhizosphere Microbes	Seed	Not Specified	Not Specified	Sterilized media	7-30 days	NA	NA	NA	NA	NA	NA	NA	0.13957	0.0029375
65	Ayelo_et_al_2024	Consortium	Bacteria	Consortium	NA	NA	NA	NA	NA	NA	Root Traits	Corn	Resistant Cultivar CML176	Zea mays	Poaceae	Zea	Yes	Without stress	Rhizosphere Microbes	Seed	Not Specified	Not Specified	Sterilized media	7-30 days	NA	NA	NA	NA	NA	NA	NA	0.235286	0.00312527
65	Ayelo_et_al_2024	Consortium	Bacteria	Consortium	NA	NA	NA	NA	NA	NA	Shoot Traits	Corn	Resistant Cultivar CML176	Zea mays	Poaceae	Zea	Yes	Without stress	Rhizosphere Microbes	Seed	Not Specified	Not Specified	Sterilized media	7-30 days	NA	NA	NA	NA	NA	NA	NA	0.132644	0.00297711
65	Ayelo_et_al_2024	Consortium	Bacteria	Consortium	NA	NA	NA	NA	NA	NA	Shoot Traits	Corn	Resistant Cultivar CML176	Zea mays	Poaceae	Zea	Yes	Without stress	Rhizosphere Microbes	Seed	Not Specified	Not Specified	Sterilized media	7-30 days	NA	NA	NA	NA	NA	NA	NA	0.204479	0.00321108
65	Ayelo_et_al_2024	Consortium	Bacteria	Consortium	NA	NA	NA	NA	NA	NA	Root Traits	Corn	Resistant Cultivar CML176	Zea mays	Poaceae	Zea	Yes	Without stress	Rhizosphere Microbes	Seed	Not Specified	Not Specified	Sterilized media	7-30 days	NA	NA	NA	NA	NA	NA	NA	0.0730919	0.0006861
65	Ayelo_et_al_2024	Consortium	Bacteria	Consortium	NA	NA	NA	NA	NA	NA	Root Traits	Corn	Resistant Cultivar CML176	Zea mays	Poaceae	Zea	Yes	Without stress	Rhizosphere Microbes	Seed	Not Specified	Not Specified	Sterilized media	7-30 days	NA	NA	NA	NA	NA	NA	NA	0.185616	0.000927411
65	Ayelo_et_al_2024	Consortium	Bacteria	Consortium	NA	NA	NA	NA	NA	NA	Root Traits	Corn	Resistant Cultivar CML176	Zea mays	Poaceae	Zea	Yes	Without stress	Rhizosphere Microbes	Seed	Not Specified	Not Specified	Sterilized media	7-30 days	NA	NA	NA	NA	NA	NA	NA	0.241477	0.00210949
65	Ayelo_et_al_2024	Consortium	Bacteria	Consortium	NA	NA	NA	NA	NA	NA	Root Traits	Corn	Resistant Cultivar CML176	Zea mays	Poaceae	Zea	Yes	Without stress	Rhizosphere Microbes	Seed	Not Specified	Not Specified	Sterilized media	7-30 days	NA	NA	NA	NA	NA	NA	NA	0.377743	0.00227838
65	Ayelo_et_al_2024	Consortium	Bacteria	Consortium	NA	NA	NA	NA	NA	NA	Shoot Traits	Corn	Resistant Cultivar CML176	Zea mays	Poaceae	Zea	Yes	Without stress	Rhizosphere Microbes	Seed	Not Specified	Not Specified	Sterilized media	7-30 days	NA	NA	NA	NA	NA	NA	NA	0.244197	0.00252964
65	Ayelo_et_al_2024	Consortium	Bacteria	Consortium	NA	NA	NA	NA	NA	NA	Shoot Traits	Corn	Resistant Cultivar CML176	Zea mays	Poaceae	Zea	Yes	Without stress	Rhizosphere Microbes	Seed	Not Specified	Not Specified	Sterilized media	7-30 days	NA	NA	NA	NA	NA	NA	NA	0.30912	0.00246822
65	Ayelo_et_al_2024	Consortium	Bacteria	Consortium	NA	NA	NA	NA	NA	NA	Root Traits	Corn	Resistant Cultivar CML176	Zea mays	Poaceae	Zea	Yes	Without stress	Rhizosphere Microbes	Seed	Not Specified	Not Specified	Sterilized media	7-30 days	NA	NA	NA	NA	NA	NA	NA	0.172266	0.000565228
65	Ayelo_et_al_2024	Consortium	Bacteria	Consortium	NA	NA	NA	NA	NA	NA	Root Traits	Corn	Resistant Cultivar CML176	Zea mays	Poaceae	Zea	Yes	Without stress	Rhizosphere Microbes	Seed	Not Specified	Not Specified	Sterilized media	7-30 days	NA	NA	NA	NA	NA	NA	NA	0.326575	0.00104652
65	Ayelo_et_al_2024	Consortium	Bacteria	Consortium	NA	NA	NA	NA	NA	NA	Root Traits	Corn	Resistant Cultivar CML176	Zea mays	Poaceae	Zea	Yes	Without stress	Rhizosphere Microbes	Seed	Not Specified	Not Specified	Sterilized media	7-30 days	NA	NA	NA	NA	NA	NA	NA	0.177169	0.00215447
65	Ayelo_et_al_2024	Consortium	Bacteria	Consortium	NA	NA	NA	NA	NA	NA	Root Traits	Corn	Resistant Cultivar CML176	Zea mays	Poaceae	Zea	Yes	Without stress	Rhizosphere Microbes	Seed	Not Specified	Not Specified	Sterilized media	7-30 days	NA	NA	NA	NA	NA	NA	NA	0.346149	0.00297308
65	Ayelo_et_al_2024	Consortium	Bacteria	Consortium	NA	NA	NA	NA	NA	NA	Shoot Traits	Corn	Resistant Cultivar CML176	Zea mays	Poaceae	Zea	Yes	Without stress	Rhizosphere Microbes	Seed	Not Specified	Not Specified	Sterilized media	7-30 days	NA	NA	NA	NA	NA	NA	NA	0.175204	0.00269461
65	Ayelo_et_al_2024	Consortium	Bacteria	Consortium	NA	NA	NA	NA	NA	NA	Shoot Traits	Corn	Resistant Cultivar CML176	Zea mays	Poaceae	Zea	Yes	Without stress	Rhizosphere Microbes	Seed	Not Specified	Not Specified	Sterilized media	7-30 days	NA	NA	NA	NA	NA	NA	NA	0.245043	0.00240206
65	Ayelo_et_al_2024	Consortium	Bacteria	Consortium	NA	NA	NA	NA	NA	NA	Root Traits	Corn	Resistant Cultivar CML176	Zea mays	Poaceae	Zea	Yes	Without stress	Rhizosphere Microbes	Seed	Not Specified	Not Specified	Sterilized media	7-30 days	NA	NA	NA	NA	NA	NA	NA	0.0847708	0.000827575
65	Ayelo_et_al_2024	Consortium	Bacteria	Consortium	NA	NA	NA	NA	NA	NA	Root Traits	Corn	Resistant Cultivar CML176	Zea mays	Poaceae	Zea	Yes	Without stress	Rhizosphere Microbes	Seed	Not Specified	Not Specified	Sterilized media	7-30 days	NA	NA	NA	NA	NA	NA	NA	0.218553	0.00109553
65	Ayelo_et_al_2024	Consortium	Bacteria	Consortium	NA	NA	NA	NA	NA	NA	Root Traits	Corn	Resistant Cultivar CML176	Zea mays	Poaceae	Zea	Yes	Without stress	Rhizosphere Microbes	Seed	Not Specified	Not Specified	Sterilized media	7-30 days	NA	NA	NA	NA	NA	NA	NA	0.143394	0.00222299
65	Ayelo_et_al_2024	Consortium	Bacteria	Consortium	NA	NA	NA	NA	NA	NA	Root Traits	Corn	Resistant Cultivar CML176	Zea mays	Poaceae	Zea	Yes	Without stress	Rhizosphere Microbes	Seed	Not Specified	Not Specified	Sterilized media	7-30 days	NA	NA	NA	NA	NA	NA	NA	0.25981	0.00273842
65	Ayelo_et_al_2024	Consortium	Bacteria	Consortium	NA	NA	NA	NA	NA	NA	Shoot Traits	Corn	Resistant Cultivar CML176	Zea mays	Poaceae	Zea	Yes	Without stress	Rhizosphere Microbes	Seed	Not Specified	Not Specified	Sterilized media	7-30 days	NA	NA	NA	NA	NA	NA	NA	0.151107	0.00260444
65	Ayelo_et_al_2024	Consortium	Bacteria	Consortium	NA	NA	NA	NA	NA	NA	Shoot Traits	Corn	Resistant Cultivar CML176	Zea mays	Poaceae	Zea	Yes	Without stress	Rhizosphere Microbes	Seed	Not Specified	Not Specified	Sterilized media	7-30 days	NA	NA	NA	NA	NA	NA	NA	0.203487	0.00278045
65	Ayelo_et_al_2024	Consortium	Bacteria	Consortium	NA	NA	NA	NA	NA	NA	Root Traits	Corn	Resistant Cultivar CML176	Zea mays	Poaceae	Zea	Yes	Without stress	Rhizosphere Microbes	Seed	Not Specified	Not Specified	Sterilized media	7-30 days	NA	NA	NA	NA	NA	NA	NA	0.208823	0.000535764
65	Ayelo_et_al_2024	Consortium	Bacteria	Consortium	NA	NA	NA	NA	NA	NA	Root Traits	Corn	Resistant Cultivar CML176	Zea mays	Poaceae	Zea	Yes	Without stress	Rhizosphere Microbes	Seed	Not Specified	Not Specified	Sterilized media	7-30 days	NA	NA	NA	NA	NA	NA	NA	0.333776	0.000839225
65	Ayelo_et_al_2024	Consortium	Bacteria	Consortium	NA	NA	NA	NA	NA	NA	Root Traits	Corn	Resistant Cultivar CML176	Zea mays	Poaceae	Zea	Yes	Without stress	Rhizosphere Microbes	Seed	Not Specified	Not Specified	Sterilized media	7-30 days	NA	NA	NA	NA	NA	NA	NA	0.265409	0.00174477
65	Ayelo_et_al_2024	Consortium	Bacteria	Consortium	NA	NA	NA	NA	NA	NA	Root Traits	Corn	Resistant Cultivar CML176	Zea mays	Poaceae	Zea	Yes	Without stress	Rhizosphere Microbes	Seed	Not Specified	Not Specified	Sterilized media	7-30 days	NA	NA	NA	NA	NA	NA	NA	0.450397	0.00208313
65	Ayelo_et_al_2024	Consortium	Bacteria	Consortium	NA	NA	NA	NA	NA	NA	Shoot Traits	Corn	Resistant Cultivar CML176	Zea mays	Poaceae	Zea	Yes	Without stress	Rhizosphere Microbes	Seed	Not Specified	Not Specified	Sterilized media	7-30 days	NA	NA	NA	NA	NA	NA	NA	0.292987	0.00220202
65	Ayelo_et_al_2024	Consortium	Bacteria	Consortium	NA	NA	NA	NA	NA	NA	Shoot Traits	Corn	Resistant Cultivar CML176	Zea mays	Poaceae	Zea	Yes	Without stress	Rhizosphere Microbes	Seed	Not Specified	Not Specified	Sterilized media	7-30 days	NA	NA	NA	NA	NA	NA	NA	0.320222	0.00219412
65	Ayelo_et_al_2024	Consortium	Bacteria	Consortium	NA	NA	NA	NA	NA	NA	Root Traits	Cotton	Susceptible Cultivar GLS	Gossypium hirsutum	Malvaceae	Gossypium	Yes	Without stress	Rhizosphere Microbes	Seed	Not Specified	Not Specified	Sterilized media	7-30 days	NA	NA	NA	NA	NA	NA	NA	0.332613	0.00156521
65	Ayelo_et_al_2024	Consortium	Bacteria	Consortium	NA	NA	NA	NA	NA	NA	Root Traits	Cotton	Susceptible Cultivar GLS	Gossypium hirsutum	Malvaceae	Gossypium	Yes	Without stress	Rhizosphere Microbes	Seed	Not Specified	Not Specified	Sterilized media	7-30 days	NA	NA	NA	NA	NA	NA	NA	0.346482	0.00165406
65	Ayelo_et_al_2024	Consortium	Bacteria	Consortium	NA	NA	NA	NA	NA	NA	Shoot Traits	Cotton	Susceptible Cultivar GLS	Gossypium hirsutum	Malvaceae	Gossypium	Yes	Without stress	Rhizosphere Microbes	Seed	Not Specified	Not Specified	Sterilized media	7-30 days	NA	NA	NA	NA	NA	NA	NA	0.19696	0.000444031
65	Ayelo_et_al_2024	Consortium	Bacteria	Consortium	NA	NA	NA	NA	NA	NA	Root Traits	Cotton	Susceptible Cultivar GLS	Gossypium hirsutum	Malvaceae	Gossypium	Yes	Without stress	Rhizosphere Microbes	Seed	Not Specified	Not Specified	Sterilized media	7-30 days	NA	NA	NA	NA	NA	NA	NA	0.362053	0.00162185
65	Ayelo_et_al_2024	Consortium	Bacteria	Consortium	NA	NA	NA	NA	NA	NA	Root Traits	Cotton	Susceptible Cultivar GLS	Gossypium hirsutum	Malvaceae	Gossypium	Yes	Without stress	Rhizosphere Microbes	Seed	Not Specified	Not Specified	Sterilized media	7-30 days	NA	NA	NA	NA	NA	NA	NA	0.388029	0.00190609
65	Ayelo_et_al_2024	Consortium	Bacteria	Consortium	NA	NA	NA	NA	NA	NA	Shoot Traits	Cotton	Susceptible Cultivar GLS	Gossypium hirsutum	Malvaceae	Gossypium	Yes	Without stress	Rhizosphere Microbes	Seed	Not Specified	Not Specified	Sterilized media	7-30 days	NA	NA	NA	NA	NA	NA	NA	0.19816	0.000608556
65	Ayelo_et_al_2024	Consortium	Bacteria	Consortium	NA	NA	NA	NA	NA	NA	Root Traits	Cotton	Susceptible Cultivar GLS	Gossypium hirsutum	Malvaceae	Gossypium	Yes	Without stress	Rhizosphere Microbes	Seed	Not Specified	Not Specified	Sterilized media	7-30 days	NA	NA	NA	NA	NA	NA	NA	0.252131	0.00169575
65	Ayelo_et_al_2024	Consortium	Bacteria	Consortium	NA	NA	NA	NA	NA	NA	Root Traits	Cotton	Susceptible Cultivar GLS	Gossypium hirsutum	Malvaceae	Gossypium	Yes	Without stress	Rhizosphere Microbes	Seed	Not Specified	Not Specified	Sterilized media	7-30 days	NA	NA	NA	NA	NA	NA	NA	0.305059	0.00188945
65	Ayelo_et_al_2024	Consortium	Bacteria	Consortium	NA	NA	NA	NA	NA	NA	Shoot Traits	Cotton	Susceptible Cultivar GLS	Gossypium hirsutum	Malvaceae	Gossypium	Yes	Without stress	Rhizosphere Microbes	Seed	Not Specified	Not Specified	Sterilized media	7-30 days	NA	NA	NA	NA	NA	NA	NA	0.18427	0.000443767
65	Ayelo_et_al_2024	Consortium	Bacteria	Consortium	NA	NA	NA	NA	NA	NA	Root Traits	Cotton	Susceptible Cultivar GLS	Gossypium hirsutum	Malvaceae	Gossypium	Yes	Without stress	Rhizosphere Microbes	Seed	Not Specified	Not Specified	Sterilized media	7-30 days	NA	NA	NA	NA	NA	NA	NA	0.238708	0.0017611
65	Ayelo_et_al_2024	Consortium	Bacteria	Consortium	NA	NA	NA	NA	NA	NA	Root Traits	Cotton	Susceptible Cultivar GLS	Gossypium hirsutum	Malvaceae	Gossypium	Yes	Without stress	Rhizosphere Microbes	Seed	Not Specified	Not Specified	Sterilized media	7-30 days	NA	NA	NA	NA	NA	NA	NA	0.2868	0.00199503
65	Ayelo_et_al_2024	Consortium	Bacteria	Consortium	NA	NA	NA	NA	NA	NA	Shoot Traits	Cotton	Susceptible Cultivar GLS	Gossypium hirsutum	Malvaceae	Gossypium	Yes	Without stress	Rhizosphere Microbes	Seed	Not Specified	Not Specified	Sterilized media	7-30 days	NA	NA	NA	NA	NA	NA	NA	0.224876	0.000534713
65	Ayelo_et_al_2024	Consortium	Bacteria	Consortium	NA	NA	NA	NA	NA	NA	Root Traits	Cotton	Susceptible Cultivar GLS	Gossypium hirsutum	Malvaceae	Gossypium	Yes	Without stress	Rhizosphere Microbes	Seed	Not Specified	Not Specified	Sterilized media	7-30 days	NA	NA	NA	NA	NA	NA	NA	0.372239	0.00118297
65	Ayelo_et_al_2024	Consortium	Bacteria	Consortium	NA	NA	NA	NA	NA	NA	Root Traits	Cotton	Susceptible Cultivar GLS	Gossypium hirsutum	Malvaceae	Gossypium	Yes	Without stress	Rhizosphere Microbes	Seed	Not Specified	Not Specified	Sterilized media	7-30 days	NA	NA	NA	NA	NA	NA	NA	0.38145	0.00194692
65	Ayelo_et_al_2024	Consortium	Bacteria	Consortium	NA	NA	NA	NA	NA	NA	Shoot Traits	Cotton	Susceptible Cultivar GLS	Gossypium hirsutum	Malvaceae	Gossypium	Yes	Without stress	Rhizosphere Microbes	Seed	Not Specified	Not Specified	Sterilized media	7-30 days	NA	NA	NA	NA	NA	NA	NA	0.265501	0.000310689
65	Ayelo_et_al_2024	Consortium	Bacteria	Consortium	NA	NA	NA	NA	NA	NA	Root Traits	Cotton	Resistant Cultivar 1517-08	Gossypium hirsutum	Malvaceae	Gossypium	Yes	Without stress	Rhizosphere Microbes	Seed	Not Specified	Not Specified	Sterilized media	7-30 days	NA	NA	NA	NA	NA	NA	NA	-0.00262123	0.00262023
65	Ayelo_et_al_2024	Consortium	Bacteria	Consortium	NA	NA	NA	NA	NA	NA	Root Traits	Cotton	Resistant Cultivar 1517-08	Gossypium hirsutum	Malvaceae	Gossypium	Yes	Without stress	Rhizosphere Microbes	Seed	Not Specified	Not Specified	Sterilized media	7-30 days	NA	NA	NA	NA	NA	NA	NA	0.21551	0.00284247
65	Ayelo_et_al_2024	Consortium	Bacteria	Consortium	NA	NA	NA	NA	NA	NA	Shoot Traits	Cotton	Resistant Cultivar 1517-08	Gossypium hirsutum	Malvaceae	Gossypium	Yes	Without stress	Rhizosphere Microbes	Seed	Not Specified	Not Specified	Sterilized media	7-30 days	NA	NA	NA	NA	NA	NA	NA	-0.00527427	0.000439698
65	Ayelo_et_al_2024	Consortium	Bacteria	Consortium	NA	NA	NA	NA	NA	NA	Root Traits	Cotton	Resistant Cultivar 1517-08	Gossypium hirsutum	Malvaceae	Gossypium	Yes	Without stress	Rhizosphere Microbes	Seed	Not Specified	Not Specified	Sterilized media	7-30 days	NA	NA	NA	NA	NA	NA	NA	-0.119421	0.00309141
65	Ayelo_et_al_2024	Consortium	Bacteria	Consortium	NA	NA	NA	NA	NA	NA	Root Traits	Cotton	Resistant Cultivar 1517-08	Gossypium hirsutum	Malvaceae	Gossypium	Yes	Without stress	Rhizosphere Microbes	Seed	Not Specified	Not Specified	Sterilized media	7-30 days	NA	NA	NA	NA	NA	NA	NA	0.134712	0.00376987
65	Ayelo_et_al_2024	Consortium	Bacteria	Consortium	NA	NA	NA	NA	NA	NA	Shoot Traits	Cotton	Resistant Cultivar 1517-08	Gossypium hirsutum	Malvaceae	Gossypium	Yes	Without stress	Rhizosphere Microbes	Seed	Not Specified	Not Specified	Sterilized media	7-30 days	NA	NA	NA	NA	NA	NA	NA	0.021956	0.000542425
65	Ayelo_et_al_2024	Consortium	Bacteria	Consortium	NA	NA	NA	NA	NA	NA	Root Traits	Cotton	Resistant Cultivar 1517-08	Gossypium hirsutum	Malvaceae	Gossypium	Yes	Without stress	Rhizosphere Microbes	Seed	Not Specified	Not Specified	Sterilized media	7-30 days	NA	NA	NA	NA	NA	NA	NA	-0.0482667	0.00325672
65	Ayelo_et_al_2024	Consortium	Bacteria	Consortium	NA	NA	NA	NA	NA	NA	Root Traits	Cotton	Resistant Cultivar 1517-08	Gossypium hirsutum	Malvaceae	Gossypium	Yes	Without stress	Rhizosphere Microbes	Seed	Not Specified	Not Specified	Sterilized media	7-30 days	NA	NA	NA	NA	NA	NA	NA	0.0682577	0.00287228
65	Ayelo_et_al_2024	Consortium	Bacteria	Consortium	NA	NA	NA	NA	NA	NA	Shoot Traits	Cotton	Resistant Cultivar 1517-08	Gossypium hirsutum	Malvaceae	Gossypium	Yes	Without stress	Rhizosphere Microbes	Seed	Not Specified	Not Specified	Sterilized media	7-30 days	NA	NA	NA	NA	NA	NA	NA	-0.098081	0.000777939
65	Ayelo_et_al_2024	Consortium	Bacteria	Consortium	NA	NA	NA	NA	NA	NA	Root Traits	Cotton	Resistant Cultivar 1517-08	Gossypium hirsutum	Malvaceae	Gossypium	Yes	Without stress	Rhizosphere Microbes	Seed	Not Specified	Not Specified	Sterilized media	7-30 days	NA	NA	NA	NA	NA	NA	NA	-0.0292185	0.00234967
65	Ayelo_et_al_2024	Consortium	Bacteria	Consortium	NA	NA	NA	NA	NA	NA	Root Traits	Cotton	Resistant Cultivar 1517-08	Gossypium hirsutum	Malvaceae	Gossypium	Yes	Without stress	Rhizosphere Microbes	Seed	Not Specified	Not Specified	Sterilized media	7-30 days	NA	NA	NA	NA	NA	NA	NA	0.186251	0.00239541
65	Ayelo_et_al_2024	Consortium	Bacteria	Consortium	NA	NA	NA	NA	NA	NA	Shoot Traits	Cotton	Resistant Cultivar 1517-08	Gossypium hirsutum	Malvaceae	Gossypium	Yes	Without stress	Rhizosphere Microbes	Seed	Not Specified	Not Specified	Sterilized media	7-30 days	NA	NA	NA	NA	NA	NA	NA	0.0146217	0.000488256
65	Ayelo_et_al_2024	Consortium	Bacteria	Consortium	NA	NA	NA	NA	NA	NA	Root Traits	Cotton	Resistant Cultivar 1517-08	Gossypium hirsutum	Malvaceae	Gossypium	Yes	Without stress	Rhizosphere Microbes	Seed	Not Specified	Not Specified	Sterilized media	7-30 days	NA	NA	NA	NA	NA	NA	NA	0.310329	0.00176951
65	Ayelo_et_al_2024	Consortium	Bacteria	Consortium	NA	NA	NA	NA	NA	NA	Root Traits	Cotton	Resistant Cultivar 1517-08	Gossypium hirsutum	Malvaceae	Gossypium	Yes	Without stress	Rhizosphere Microbes	Seed	Not Specified	Not Specified	Sterilized media	7-30 days	NA	NA	NA	NA	NA	NA	NA	0.517507	0.00174762
65	Ayelo_et_al_2024	Consortium	Bacteria	Consortium	NA	NA	NA	NA	NA	NA	Shoot Traits	Cotton	Resistant Cultivar 1517-08	Gossypium hirsutum	Malvaceae	Gossypium	Yes	Without stress	Rhizosphere Microbes	Seed	Not Specified	Not Specified	Sterilized media	7-30 days	NA	NA	NA	NA	NA	NA	NA	0.117771	0.000459417
66	Caamal-Chan et al. 2023	Single	Bacteria	Firmicutes	Bacilli	Bacillales	Bacillaceae	Bacillus	Bacillus_sp	32	Shoot Traits	Pepper	Caballero	Capsicum annuum	Solanaceae	Capsicum	Yes	With stress	Soil Microbes	Seedlings	Low Density	Not Specified	Sterilized media	7-30 days	NA	NA	NA	NA	NA	NA	NA	0.159428	0.00061692
66	Caamal-Chan et al. 2023	Single	Bacteria	Firmicutes	Bacilli	Bacillales	Bacillaceae	Bacillus	Bacillus_sp	32	Root Traits	Pepper	Caballero	Capsicum annuum	Solanaceae	Capsicum	Yes	With stress	Soil Microbes	Seedlings	Low Density	Not Specified	Sterilized media	7-30 days	NA	NA	NA	NA	NA	NA	NA	-0.140582	0.000292133
66	Caamal-Chan et al. 2023	Single	Bacteria	Firmicutes	Bacilli	Bacillales	Bacillaceae	Bacillus	Bacillus_sp	32	Shoot Traits	Pepper	Caballero	Capsicum annuum	Solanaceae	Capsicum	Yes	With stress	Soil Microbes	Seedlings	Low Density	Not Specified	Sterilized media	7-30 days	NA	NA	NA	NA	NA	NA	NA	0.24686	0.00207843
66	Caamal-Chan et al. 2023	Single	Bacteria	Firmicutes	Bacilli	Bacillales	Bacillaceae	Bacillus	Bacillus_sp	32	Root Traits	Pepper	Caballero	Capsicum annuum	Solanaceae	Capsicum	Yes	With stress	Soil Microbes	Seedlings	Low Density	Not Specified	Sterilized media	7-30 days	NA	NA	NA	NA	NA	NA	NA	0.828322	0.00149672
66	Caamal-Chan et al. 2023	Single	Bacteria	Firmicutes	Bacilli	Bacillales	Bacillaceae	Bacillus	Bacillus_sp	32	Leaf Traits	Pepper	Caballero	Capsicum annuum	Solanaceae	Capsicum	Yes	With stress	Soil Microbes	Seedlings	Low Density	Not Specified	Sterilized media	7-30 days	NA	NA	NA	NA	NA	NA	NA	0.182322	0.00134021
66	Caamal-Chan et al. 2023	Single	Bacteria	Firmicutes	Bacilli	Bacillales	Bacillaceae	Bacillus	Bacillus_sp	32	Root Traits	Pepper	Caballero	Capsicum annuum	Solanaceae	Capsicum	Yes	With stress	Soil Microbes	Seedlings	Low Density	Not Specified	Sterilized media	7-30 days	NA	NA	NA	NA	NA	NA	NA	0.490623	0.00636502
66	Caamal-Chan et al. 2023	Single	Bacteria	Firmicutes	Bacilli	Bacillales	Bacillaceae	Bacillus	Bacillus_sp	32	Leaf Traits	Pepper	Caballero	Capsicum annuum	Solanaceae	Capsicum	Yes	With stress	Soil Microbes	Seedlings	Low Density	Not Specified	Sterilized media	7-30 days	NA	NA	NA	NA	NA	NA	NA	0.0833816	0.000471198
66	Caamal-Chan et al. 2023	Single	Bacteria	Firmicutes	Bacilli	Bacillales	Staphylococcaceae	Staphylococcus	Staphylococcus_sp	155	Shoot Traits	Pepper	Caballero	Capsicum annuum	Solanaceae	Capsicum	Yes	With stress	Soil Microbes	Seedlings	Low Density	Not Specified	Sterilized media	7-30 days	NA	NA	NA	NA	NA	NA	NA	0.0637666	0.000671676
66	Caamal-Chan et al. 2023	Single	Bacteria	Firmicutes	Bacilli	Bacillales	Staphylococcaceae	Staphylococcus	Staphylococcus_sp	155	Root Traits	Pepper	Caballero	Capsicum annuum	Solanaceae	Capsicum	Yes	With stress	Soil Microbes	Seedlings	Low Density	Not Specified	Sterilized media	7-30 days	NA	NA	NA	NA	NA	NA	NA	-0.22931	0.000324456
66	Caamal-Chan et al. 2023	Single	Bacteria	Firmicutes	Bacilli	Bacillales	Staphylococcaceae	Staphylococcus	Staphylococcus_sp	155	Shoot Traits	Pepper	Caballero	Capsicum annuum	Solanaceae	Capsicum	Yes	With stress	Soil Microbes	Seedlings	Low Density	Not Specified	Sterilized media	7-30 days	NA	NA	NA	NA	NA	NA	NA	0.076961	0.00239721
66	Caamal-Chan et al. 2023	Single	Bacteria	Firmicutes	Bacilli	Bacillales	Staphylococcaceae	Staphylococcus	Staphylococcus_sp	155	Root Traits	Pepper	Caballero	Capsicum annuum	Solanaceae	Capsicum	Yes	With stress	Soil Microbes	Seedlings	Low Density	Not Specified	Sterilized media	7-30 days	NA	NA	NA	NA	NA	NA	NA	0.666479	0.00158837
66	Caamal-Chan et al. 2023	Single	Bacteria	Firmicutes	Bacilli	Bacillales	Staphylococcaceae	Staphylococcus	Staphylococcus_sp	155	Leaf Traits	Pepper	Caballero	Capsicum annuum	Solanaceae	Capsicum	Yes	With stress	Soil Microbes	Seedlings	Low Density	Not Specified	Sterilized media	7-30 days	NA	NA	NA	NA	NA	NA	NA	0.0645385	0.00148611
66	Caamal-Chan et al. 2023	Single	Bacteria	Firmicutes	Bacilli	Bacillales	Staphylococcaceae	Staphylococcus	Staphylococcus_sp	155	Root Traits	Pepper	Caballero	Capsicum annuum	Solanaceae	Capsicum	Yes	With stress	Soil Microbes	Seedlings	Low Density	Not Specified	Sterilized media	7-30 days	NA	NA	NA	NA	NA	NA	NA	0.0953102	0.00845577
66	Caamal-Chan et al. 2023	Single	Bacteria	Firmicutes	Bacilli	Bacillales	Staphylococcaceae	Staphylococcus	Staphylococcus_sp	155	Leaf Traits	Pepper	Caballero	Capsicum annuum	Solanaceae	Capsicum	Yes	With stress	Soil Microbes	Seedlings	Low Density	Not Specified	Sterilized media	7-30 days	NA	NA	NA	NA	NA	NA	NA	0.0833816	0.000471198
66	Caamal-Chan et al. 2023	Single	Bacteria	Proteobacteria	Alphaproteobacteria	Rhodospirillales	Azospirillaceae	Azospirillum	Azospirillum_brasilense	DSM 1843	Shoot Traits	Pepper	Caballero	Capsicum annuum	Solanaceae	Capsicum	Yes	With stress	Soil Microbes	Seedlings	Low Density	Not Specified	Sterilized media	7-30 days	NA	NA	NA	NA	NA	NA	NA	0.0598981	0.000674119
66	Caamal-Chan et al. 2023	Single	Bacteria	Proteobacteria	Alphaproteobacteria	Rhodospirillales	Azospirillaceae	Azospirillum	Azospirillum_brasilense	DSM 1843	Root Traits	Pepper	Caballero	Capsicum annuum	Solanaceae	Capsicum	Yes	With stress	Soil Microbes	Seedlings	Low Density	Not Specified	Sterilized media	7-30 days	NA	NA	NA	NA	NA	NA	NA	-0.219054	0.00032042
66	Caamal-Chan et al. 2023	Single	Bacteria	Proteobacteria	Alphaproteobacteria	Rhodospirillales	Azospirillaceae	Azospirillum	Azospirillum_brasilense	DSM 1843	Shoot Traits	Pepper	Caballero	Capsicum annuum	Solanaceae	Capsicum	Yes	With stress	Soil Microbes	Seedlings	Low Density	Not Specified	Sterilized media	7-30 days	NA	NA	NA	NA	NA	NA	NA	0.113329	0.00231958
66	Caamal-Chan et al. 2023	Single	Bacteria	Proteobacteria	Alphaproteobacteria	Rhodospirillales	Azospirillaceae	Azospirillum	Azospirillum_brasilense	DSM 1843	Root Traits	Pepper	Caballero	Capsicum annuum	Solanaceae	Capsicum	Yes	With stress	Soil Microbes	Seedlings	Low Density	Not Specified	Sterilized media	7-30 days	NA	NA	NA	NA	NA	NA	NA	0.351398	0.00187935
66	Caamal-Chan et al. 2023	Single	Bacteria	Proteobacteria	Alphaproteobacteria	Rhodospirillales	Azospirillaceae	Azospirillum	Azospirillum_brasilense	DSM 1843	Leaf Traits	Pepper	Caballero	Capsicum annuum	Solanaceae	Capsicum	Yes	With stress	Soil Microbes	Seedlings	Low Density	Not Specified	Sterilized media	7-30 days	NA	NA	NA	NA	NA	NA	NA	0.0434851	0.00151601
66	Caamal-Chan et al. 2023	Single	Bacteria	Proteobacteria	Alphaproteobacteria	Rhodospirillales	Azospirillaceae	Azospirillum	Azospirillum_brasilense	DSM 1843	Root Traits	Pepper	Caballero	Capsicum annuum	Solanaceae	Capsicum	Yes	With stress	Soil Microbes	Seedlings	Low Density	Not Specified	Sterilized media	7-30 days	NA	NA	NA	NA	NA	NA	NA	0.154151	0.00803099
66	Caamal-Chan et al. 2023	Single	Bacteria	Proteobacteria	Alphaproteobacteria	Rhodospirillales	Azospirillaceae	Azospirillum	Azospirillum_brasilense	DSM 1843	Leaf Traits	Pepper	Caballero	Capsicum annuum	Solanaceae	Capsicum	Yes	With stress	Soil Microbes	Seedlings	Low Density	Not Specified	Sterilized media	7-30 days	NA	NA	NA	NA	NA	NA	NA	0.0833816	0.000471198
67	Azeem et al., 2022	Single	Bacteria	Firmicutes	Bacilli	Bacillales	Bacillaceae	Bacillus	Bacillus_safensis	PM22	Shoot Traits	Maize	Not specified	Zea mays	Poaceae	Zea	Yes	Without stress	NA	Seed	Low Density	120-300 minutes	Sterilized media	7-30 days	7.2	2024-06-03	NA	NA	NA	NA	0.29	0.148396	0.00507674
67	Azeem et al., 2022	Single	Bacteria	Firmicutes	Bacilli	Bacillales	Bacillaceae	Bacillus	Bacillus_safensis	PM23	Shoot Traits	Maize	Not specified	Zea mays	Poaceae	Zea	Yes	With stress	NA	Seed	Low Density	120-300 minutes	Sterilized media	7-30 days	7.2	2024-06-03	NA	NA	NA	NA	0.29	0.232989	0.00572772
67	Azeem et al., 2022	Single	Bacteria	Firmicutes	Bacilli	Bacillales	Bacillaceae	Bacillus	Bacillus_safensis	PM24	Shoot Traits	Maize	Not specified	Zea mays	Poaceae	Zea	Yes	With stress	NA	Seed	Low Density	120-300 minutes	Sterilized media	7-30 days	7.2	2024-06-03	NA	NA	NA	NA	0.29	0.315853	0.00371011
67	Azeem et al., 2022	Single	Bacteria	Firmicutes	Bacilli	Bacillales	Bacillaceae	Bacillus	Bacillus_safensis	PM25	Shoot Traits	Maize	Not specified	Zea mays	Poaceae	Zea	Yes	With stress	NA	Seed	Low Density	120-300 minutes	Sterilized media	7-30 days	7.2	2024-06-03	NA	NA	NA	NA	0.29	0.260334	0.00808039
67	Azeem et al., 2022	Single	Bacteria	Firmicutes	Bacilli	Bacillales	Bacillaceae	Bacillus	Bacillus_safensis	PM26	Root Traits	Maize	Not specified	Zea mays	Poaceae	Zea	Yes	Without stress	NA	Seed	Low Density	120-300 minutes	Sterilized media	7-30 days	7.2	2024-06-03	NA	NA	NA	NA	0.29	0.293997	0.00413521
67	Azeem et al., 2022	Single	Bacteria	Firmicutes	Bacilli	Bacillales	Bacillaceae	Bacillus	Bacillus_safensis	PM27	Root Traits	Maize	Not specified	Zea mays	Poaceae	Zea	Yes	With stress	NA	Seed	Low Density	120-300 minutes	Sterilized media	7-30 days	7.2	2024-06-03	NA	NA	NA	NA	0.29	0.211649	0.00497276
67	Azeem et al., 2022	Single	Bacteria	Firmicutes	Bacilli	Bacillales	Bacillaceae	Bacillus	Bacillus_safensis	PM28	Root Traits	Maize	Not specified	Zea mays	Poaceae	Zea	Yes	With stress	NA	Seed	Low Density	120-300 minutes	Sterilized media	7-30 days	7.2	2024-06-03	NA	NA	NA	NA	0.29	0.242778	0.00459608
67	Azeem et al., 2022	Single	Bacteria	Firmicutes	Bacilli	Bacillales	Bacillaceae	Bacillus	Bacillus_safensis	PM29	Root Traits	Maize	Not specified	Zea mays	Poaceae	Zea	Yes	With stress	NA	Seed	Low Density	120-300 minutes	Sterilized media	7-30 days	7.2	2024-06-03	NA	NA	NA	NA	0.29	0.313811	0.00631607
67	Azeem et al., 2022	Single	Bacteria	Firmicutes	Bacilli	Bacillales	Bacillaceae	Bacillus	Bacillus_safensis	PM30	Overall Plant Growth Traits	Maize	Not specified	Zea mays	Poaceae	Zea	Yes	Without stress	NA	Seed	Low Density	120-300 minutes	Sterilized media	7-30 days	7.2	2024-06-03	NA	NA	NA	NA	0.29	0.2235	0.00432453
67	Azeem et al., 2022	Single	Bacteria	Firmicutes	Bacilli	Bacillales	Bacillaceae	Bacillus	Bacillus_safensis	PM31	Overall Plant Growth Traits	Maize	Not specified	Zea mays	Poaceae	Zea	Yes	With stress	NA	Seed	Low Density	120-300 minutes	Sterilized media	7-30 days	7.2	2024-06-03	NA	NA	NA	NA	0.29	0.163891	0.005032
67	Azeem et al., 2022	Single	Bacteria	Firmicutes	Bacilli	Bacillales	Bacillaceae	Bacillus	Bacillus_safensis	PM32	Overall Plant Growth Traits	Maize	Not specified	Zea mays	Poaceae	Zea	Yes	With stress	NA	Seed	Low Density	120-300 minutes	Sterilized media	7-30 days	7.2	2024-06-03	NA	NA	NA	NA	0.29	0.226966	0.00420729
67	Azeem et al., 2022	Single	Bacteria	Firmicutes	Bacilli	Bacillales	Bacillaceae	Bacillus	Bacillus_safensis	PM33	Overall Plant Growth Traits	Maize	Not specified	Zea mays	Poaceae	Zea	Yes	With stress	NA	Seed	Low Density	120-300 minutes	Sterilized media	7-30 days	7.2	2024-06-03	NA	NA	NA	NA	0.29	0.207066	0.00655606
67	Azeem et al., 2022	Single	Bacteria	Firmicutes	Bacilli	Bacillales	Bacillaceae	Bacillus	Bacillus_safensis	PM34	Leaf Traits	Maize	Not specified	Zea mays	Poaceae	Zea	Yes	Without stress	NA	Seed	Low Density	120-300 minutes	Sterilized media	7-30 days	7.2	2024-06-03	NA	NA	NA	NA	0.29	0.246832	0.00104689
67	Azeem et al., 2022	Single	Bacteria	Firmicutes	Bacilli	Bacillales	Bacillaceae	Bacillus	Bacillus_safensis	PM35	Leaf Traits	Maize	Not specified	Zea mays	Poaceae	Zea	Yes	With stress	NA	Seed	Low Density	120-300 minutes	Sterilized media	7-30 days	7.2	2024-06-03	NA	NA	NA	NA	0.29	0.102041	0.00142547
67	Azeem et al., 2022	Single	Bacteria	Firmicutes	Bacilli	Bacillales	Bacillaceae	Bacillus	Bacillus_safensis	PM36	Leaf Traits	Maize	Not specified	Zea mays	Poaceae	Zea	Yes	With stress	NA	Seed	Low Density	120-300 minutes	Sterilized media	7-30 days	7.2	2024-06-03	NA	NA	NA	NA	0.29	0.32777	0.00170394
67	Azeem et al., 2022	Single	Bacteria	Firmicutes	Bacilli	Bacillales	Bacillaceae	Bacillus	Bacillus_safensis	PM37	Leaf Traits	Maize	Not specified	Zea mays	Poaceae	Zea	Yes	With stress	NA	Seed	Low Density	120-300 minutes	Sterilized media	7-30 days	7.2	2024-06-03	NA	NA	NA	NA	0.29	0.273274	0.00387682
68	Singh_et_al_2021	Consortium	Bacteria_and_fungi	Consortium	NA	NA	NA	NA	NA	NA	Overall Plant Growth Traits	Wheat	NA	Triticum aestivum	Poaceae	Triticum	Yes	With stress	NA	Seed	Not Specified	Not Specified	Field Experiment	7-30 days	NA	NA	NA	NA	NA	NA	NA	0.344602	0.00200387
68	Singh_et_al_2021	Consortium	Bacteria_and_fungi	Consortium	NA	NA	NA	NA	NA	NA	Overall Plant Growth Traits	Wheat	NA	Triticum aestivum	Poaceae	Triticum	Yes	With stress	NA	Seed	Not Specified	Not Specified	Field Experiment	30-90 days	NA	NA	NA	NA	NA	NA	NA	0.472268	0.000970267
68	Singh_et_al_2021	Consortium	Bacteria_and_fungi	Consortium	NA	NA	NA	NA	NA	NA	Overall Plant Growth Traits	Wheat	NA	Triticum aestivum	Poaceae	Triticum	Yes	With stress	NA	Seed	Not Specified	Not Specified	Field Experiment	30-90 days	NA	NA	NA	NA	NA	NA	NA	0.305307	0.000522126
68	Singh_et_al_2021	Consortium	Bacteria_and_fungi	Consortium	NA	NA	NA	NA	NA	NA	Overall Plant Growth Traits	Wheat	NA	Triticum aestivum	Poaceae	Triticum	Yes	With stress	NA	Seed	Not Specified	Not Specified	Field Experiment	90-180 days	NA	NA	NA	NA	NA	NA	NA	0.290011	0.000227135
68	Singh_et_al_2021	Consortium	Bacteria_and_fungi	Consortium	NA	NA	NA	NA	NA	NA	Overall Plant Growth Traits	Wheat	NA	Triticum aestivum	Poaceae	Triticum	Yes	With stress	NA	Seed	Not Specified	Not Specified	Field Experiment	7-30 days	NA	NA	NA	NA	NA	NA	NA	0.460815	0.0153126
68	Singh_et_al_2021	Consortium	Bacteria_and_fungi	Consortium	NA	NA	NA	NA	NA	NA	Overall Plant Growth Traits	Wheat	NA	Triticum aestivum	Poaceae	Triticum	Yes	With stress	NA	Seed	Not Specified	Not Specified	Field Experiment	30-90 days	NA	NA	NA	NA	NA	NA	NA	0.669617	0.00435082
68	Singh_et_al_2021	Consortium	Bacteria_and_fungi	Consortium	NA	NA	NA	NA	NA	NA	Overall Plant Growth Traits	Wheat	NA	Triticum aestivum	Poaceae	Triticum	Yes	With stress	NA	Seed	Not Specified	Not Specified	Field Experiment	30-90 days	NA	NA	NA	NA	NA	NA	NA	0.596816	0.00162048
68	Singh_et_al_2021	Consortium	Bacteria_and_fungi	Consortium	NA	NA	NA	NA	NA	NA	Overall Plant Growth Traits	Wheat	NA	Triticum aestivum	Poaceae	Triticum	Yes	With stress	NA	Seed	Not Specified	Not Specified	Field Experiment	90-180 days	NA	NA	NA	NA	NA	NA	NA	0.584646	0.00205022
68	Singh_et_al_2021	Consortium	Bacteria_and_fungi	Consortium	NA	NA	NA	NA	NA	NA	Overall Plant Growth Traits	Wheat	NA	Triticum aestivum	Poaceae	Triticum	Yes	With stress	NA	Seed	Not Specified	Not Specified	Field Experiment	7-30 days	NA	NA	NA	NA	NA	NA	NA	0.217838	0.0031481
68	Singh_et_al_2021	Consortium	Bacteria_and_fungi	Consortium	NA	NA	NA	NA	NA	NA	Overall Plant Growth Traits	Wheat	NA	Triticum aestivum	Poaceae	Triticum	Yes	With stress	NA	Seed	Not Specified	Not Specified	Field Experiment	30-90 days	NA	NA	NA	NA	NA	NA	NA	0.309321	0.00246239
68	Singh_et_al_2021	Consortium	Bacteria_and_fungi	Consortium	NA	NA	NA	NA	NA	NA	Overall Plant Growth Traits	Wheat	NA	Triticum aestivum	Poaceae	Triticum	Yes	With stress	NA	Seed	Not Specified	Not Specified	Field Experiment	30-90 days	NA	NA	NA	NA	NA	NA	NA	0.453554	0.000988286
68	Singh_et_al_2021	Consortium	Bacteria_and_fungi	Consortium	NA	NA	NA	NA	NA	NA	Overall Plant Growth Traits	Wheat	NA	Triticum aestivum	Poaceae	Triticum	Yes	With stress	NA	Seed	Not Specified	Not Specified	Field Experiment	90-180 days	NA	NA	NA	NA	NA	NA	NA	0.422757	0.00120674
69	Kartik_et_al_2021	Single	Bacteria	Proteobacteria	Gammaproteobacteria	Moraxellales	Moraxellaceae	Acinetobacter	Acinetobacter_baumannii	SBR-1	Root Traits	Cucumber	Not specified	Cucumis sativus	Cucurbitaceae	Cucumis	Yes	Without stress	Rhizosphere Microbes	Seed	Medium Density	NA	Sterilized media	7-30 days	7.2	NA	NA	NA	NA	NA	NA	0.124744	0.00284203
69	Kartik_et_al_2021	Single	Bacteria	Proteobacteria	Gammaproteobacteria	Enterobacterales	Enterobacteriaceae	Cronobacter	Cronobacter_dublinensis	SBR-4	Root Traits	Cucumber	Not specified	Cucumis sativus	Cucurbitaceae	Cucumis	Yes	Without stress	Rhizosphere Microbes	Seed	Medium Density	NA	Sterilized media	7-30 days	7.2	NA	NA	NA	NA	NA	NA	0.436225	0.002487
69	Kartik_et_al_2021	Single	Bacteria	Proteobacteria	Gammaproteobacteria	Enterobacterales	Enterobacteriaceae	Cronobacter	Cronobacter_dublinensis	SBR-5	Root Traits	Cucumber	Not specified	Cucumis sativus	Cucurbitaceae	Cucumis	Yes	Without stress	Rhizosphere Microbes	Seed	Medium Density	NA	Sterilized media	7-30 days	7.2	NA	NA	NA	NA	NA	NA	0.213848	0.00543994
69	Kartik_et_al_2021	Single	Bacteria	Proteobacteria	Gammaproteobacteria	Enterobacterales	Enterobacteriaceae	Cronobacter	Cronobacter_dublinensis	SBR-8	Root Traits	Cucumber	Not specified	Cucumis sativus	Cucurbitaceae	Cucumis	Yes	Without stress	Rhizosphere Microbes	Seed	Medium Density	NA	Sterilized media	7-30 days	7.2	NA	NA	NA	NA	NA	NA	0.312288	0.00195747
69	Kartik_et_al_2021	Single	Bacteria	Proteobacteria	Gammaproteobacteria	Moraxellales	Moraxellaceae	Acinetobacter	Acinetobacter_baumannii	SBS-2	Root Traits	Cucumber	Not specified	Cucumis sativus	Cucurbitaceae	Cucumis	Yes	Without stress	Rhizosphere Microbes	Seed	Medium Density	NA	Sterilized media	7-30 days	7.2	NA	NA	NA	NA	NA	NA	0.215762	0.0024263
69	Kartik_et_al_2021	Single	Bacteria	Proteobacteria	Gammaproteobacteria	Enterobacterales	Enterobacteriaceae	Enterobacter	Enterobacter_cloacae	SBS-3	Root Traits	Cucumber	Not specified	Cucumis sativus	Cucurbitaceae	Cucumis	Yes	Without stress	Rhizosphere Microbes	Seed	Medium Density	NA	Sterilized media	7-30 days	7.2	NA	NA	NA	NA	NA	NA	0.210009	0.0021605
69	Kartik_et_al_2021	Single	Bacteria	Actinobacteria	Actinomycetes	Micrococcales	Micrococcaceae	Pseudarthrobacter	Arthrobacter_sp	SBS-18	Root Traits	Cucumber	Not specified	Cucumis sativus	Cucurbitaceae	Cucumis	Yes	Without stress	Rhizosphere Microbes	Seed	Medium Density	NA	Sterilized media	7-30 days	7.2	NA	NA	NA	NA	NA	NA	0.00826939	0.00222986
69	Kartik_et_al_2021	Single	Bacteria	Proteobacteria	Gammaproteobacteria	Enterobacterales	Enterobacteriaceae	Cronobacter	Cronobacter_sakazakii	SBS-19	Root Traits	Cucumber	Not specified	Cucumis sativus	Cucurbitaceae	Cucumis	Yes	Without stress	Rhizosphere Microbes	Seed	Medium Density	NA	Sterilized media	7-30 days	7.2	NA	NA	NA	NA	NA	NA	0.0199654	0.003055
69	Kartik_et_al_2021	Single	Bacteria	Proteobacteria	Gammaproteobacteria	Moraxellales	Moraxellaceae	Acinetobacter	Acinetobacter_baumannii	SBR-1	Root Traits	Cucumber	Not specified	Cucumis sativus	Cucurbitaceae	Cucumis	Yes	With stress	Rhizosphere Microbes	Seed	Medium Density	NA	Sterilized media	7-30 days	7.2	NA	NA	NA	NA	NA	NA	0.182011	0.00973596
69	Kartik_et_al_2021	Single	Bacteria	Proteobacteria	Gammaproteobacteria	Enterobacterales	Enterobacteriaceae	Cronobacter	Cronobacter_dublinensis	SBR-4	Root Traits	Cucumber	Not specified	Cucumis sativus	Cucurbitaceae	Cucumis	Yes	With stress	Rhizosphere Microbes	Seed	Medium Density	NA	Sterilized media	7-30 days	7.2	NA	NA	NA	NA	NA	NA	0.259778	0.00793239
69	Kartik_et_al_2021	Single	Bacteria	Proteobacteria	Gammaproteobacteria	Enterobacterales	Enterobacteriaceae	Cronobacter	Cronobacter_dublinensis	SBR-5	Root Traits	Cucumber	Not specified	Cucumis sativus	Cucurbitaceae	Cucumis	Yes	With stress	Rhizosphere Microbes	Seed	Medium Density	NA	Sterilized media	7-30 days	7.2	NA	NA	NA	NA	NA	NA	0.353124	0.0110632
69	Kartik_et_al_2021	Single	Bacteria	Proteobacteria	Gammaproteobacteria	Enterobacterales	Enterobacteriaceae	Cronobacter	Cronobacter_dublinensis	SBR-8	Root Traits	Cucumber	Not specified	Cucumis sativus	Cucurbitaceae	Cucumis	Yes	With stress	Rhizosphere Microbes	Seed	Medium Density	NA	Sterilized media	7-30 days	7.2	NA	NA	NA	NA	NA	NA	0.299275	0.0100479
69	Kartik_et_al_2021	Single	Bacteria	Proteobacteria	Gammaproteobacteria	Moraxellales	Moraxellaceae	Acinetobacter	Acinetobacter_baumannii	SBS-2	Root Traits	Cucumber	Not specified	Cucumis sativus	Cucurbitaceae	Cucumis	Yes	With stress	Rhizosphere Microbes	Seed	Medium Density	NA	Sterilized media	7-30 days	7.2	NA	NA	NA	NA	NA	NA	0.116123	0.00745356
69	Kartik_et_al_2021	Single	Bacteria	Proteobacteria	Gammaproteobacteria	Enterobacterales	Enterobacteriaceae	Enterobacter	Enterobacter_cloacae	SBS-3	Root Traits	Cucumber	Not specified	Cucumis sativus	Cucurbitaceae	Cucumis	Yes	With stress	Rhizosphere Microbes	Seed	Medium Density	NA	Sterilized media	7-30 days	7.2	NA	NA	NA	NA	NA	NA	0.171064	0.0107451
69	Kartik_et_al_2021	Single	Bacteria	Actinobacteria	Actinomycetes	Micrococcales	Micrococcaceae	Pseudarthrobacter	Arthrobacter_sp	SBS-18	Root Traits	Cucumber	Not specified	Cucumis sativus	Cucurbitaceae	Cucumis	Yes	With stress	Rhizosphere Microbes	Seed	Medium Density	NA	Sterilized media	7-30 days	7.2	NA	NA	NA	NA	NA	NA	0.127684	0.0108876
69	Kartik_et_al_2021	Single	Bacteria	Proteobacteria	Gammaproteobacteria	Enterobacterales	Enterobacteriaceae	Cronobacter	Cronobacter_sakazakii	SBS-19	Root Traits	Cucumber	Not specified	Cucumis sativus	Cucurbitaceae	Cucumis	Yes	With stress	Rhizosphere Microbes	Seed	Medium Density	NA	Sterilized media	7-30 days	7.2	NA	NA	NA	NA	NA	NA	0.19591	0.00922046
69	Kartik_et_al_2021	Single	Bacteria	Proteobacteria	Gammaproteobacteria	Moraxellales	Moraxellaceae	Acinetobacter	Acinetobacter_baumannii	SBR-1	Root Traits	Cucumber	Not specified	Cucumis sativus	Cucurbitaceae	Cucumis	Yes	Without stress	Rhizosphere Microbes	Seed	Medium Density	NA	Sterilized media	7-30 days	7.2	NA	NA	NA	NA	NA	NA	-0.0953102	2.87052e-08
69	Kartik_et_al_2021	Single	Bacteria	Proteobacteria	Gammaproteobacteria	Enterobacterales	Enterobacteriaceae	Cronobacter	Cronobacter_dublinensis	SBR-4	Root Traits	Cucumber	Not specified	Cucumis sativus	Cucurbitaceae	Cucumis	Yes	Without stress	Rhizosphere Microbes	Seed	Medium Density	NA	Sterilized media	7-30 days	7.2	NA	NA	NA	NA	NA	NA	0	2.51377e-08
69	Kartik_et_al_2021	Single	Bacteria	Proteobacteria	Gammaproteobacteria	Enterobacterales	Enterobacteriaceae	Cronobacter	Cronobacter_dublinensis	SBR-5	Root Traits	Cucumber	Not specified	Cucumis sativus	Cucurbitaceae	Cucumis	Yes	Without stress	Rhizosphere Microbes	Seed	Medium Density	NA	Sterilized media	7-30 days	7.2	NA	NA	NA	NA	NA	NA	0.167054	4.66934e-08
69	Kartik_et_al_2021	Single	Bacteria	Proteobacteria	Gammaproteobacteria	Enterobacterales	Enterobacteriaceae	Cronobacter	Cronobacter_dublinensis	SBR-8	Root Traits	Cucumber	Not specified	Cucumis sativus	Cucurbitaceae	Cucumis	Yes	Without stress	Rhizosphere Microbes	Seed	Medium Density	NA	Sterilized media	7-30 days	7.2	NA	NA	NA	NA	NA	NA	0.167054	3.41194e-08
69	Kartik_et_al_2021	Single	Bacteria	Proteobacteria	Gammaproteobacteria	Moraxellales	Moraxellaceae	Acinetobacter	Acinetobacter_baumannii	SBS-2	Root Traits	Cucumber	Not specified	Cucumis sativus	Cucurbitaceae	Cucumis	Yes	Without stress	Rhizosphere Microbes	Seed	Medium Density	NA	Sterilized media	7-30 days	7.2	NA	NA	NA	NA	NA	NA	0	5.64738e-08
69	Kartik_et_al_2021	Single	Bacteria	Proteobacteria	Gammaproteobacteria	Enterobacterales	Enterobacteriaceae	Enterobacter	Enterobacter_cloacae	SBS-3	Root Traits	Cucumber	Not specified	Cucumis sativus	Cucurbitaceae	Cucumis	Yes	Without stress	Rhizosphere Microbes	Seed	Medium Density	NA	Sterilized media	7-30 days	7.2	NA	NA	NA	NA	NA	NA	0.0444518	6.01608e-08
69	Kartik_et_al_2021	Single	Bacteria	Actinobacteria	Actinomycetes	Micrococcales	Micrococcaceae	Pseudarthrobacter	Arthrobacter_sp	SBS-18	Root Traits	Cucumber	Not specified	Cucumis sativus	Cucurbitaceae	Cucumis	Yes	Without stress	Rhizosphere Microbes	Seed	Medium Density	NA	Sterilized media	7-30 days	7.2	NA	NA	NA	NA	NA	NA	0.107631	2.45375e-08
69	Kartik_et_al_2021	Single	Bacteria	Proteobacteria	Gammaproteobacteria	Enterobacterales	Enterobacteriaceae	Cronobacter	Cronobacter_sakazakii	SBS-19	Root Traits	Cucumber	Not specified	Cucumis sativus	Cucurbitaceae	Cucumis	Yes	Without stress	Rhizosphere Microbes	Seed	Medium Density	NA	Sterilized media	7-30 days	7.2	NA	NA	NA	NA	NA	NA	0	4.99311e-08
69	Kartik_et_al_2021	Single	Bacteria	Proteobacteria	Gammaproteobacteria	Moraxellales	Moraxellaceae	Acinetobacter	Acinetobacter_baumannii	SBR-1	Root Traits	Cucumber	Not specified	Cucumis sativus	Cucurbitaceae	Cucumis	Yes	Without stress	Rhizosphere Microbes	Seed	Medium Density	NA	Sterilized media	7-30 days	7.2	NA	NA	NA	NA	NA	NA	0.510826	3.66591e-05
69	Kartik_et_al_2021	Single	Bacteria	Proteobacteria	Gammaproteobacteria	Enterobacterales	Enterobacteriaceae	Cronobacter	Cronobacter_dublinensis	SBR-4	Root Traits	Cucumber	Not specified	Cucumis sativus	Cucurbitaceae	Cucumis	Yes	Without stress	Rhizosphere Microbes	Seed	Medium Density	NA	Sterilized media	7-30 days	7.2	NA	NA	NA	NA	NA	NA	0.644357	4.34074e-05
69	Kartik_et_al_2021	Single	Bacteria	Proteobacteria	Gammaproteobacteria	Enterobacterales	Enterobacteriaceae	Cronobacter	Cronobacter_dublinensis	SBR-5	Root Traits	Cucumber	Not specified	Cucumis sativus	Cucurbitaceae	Cucumis	Yes	Without stress	Rhizosphere Microbes	Seed	Medium Density	NA	Sterilized media	7-30 days	7.2	NA	NA	NA	NA	NA	NA	0.527823	4.02071e-05
69	Kartik_et_al_2021	Single	Bacteria	Proteobacteria	Gammaproteobacteria	Enterobacterales	Enterobacteriaceae	Cronobacter	Cronobacter_dublinensis	SBR-8	Root Traits	Cucumber	Not specified	Cucumis sativus	Cucurbitaceae	Cucumis	Yes	Without stress	Rhizosphere Microbes	Seed	Medium Density	NA	Sterilized media	7-30 days	7.2	NA	NA	NA	NA	NA	NA	0.753211	3.4484e-05
69	Kartik_et_al_2021	Single	Bacteria	Proteobacteria	Gammaproteobacteria	Moraxellales	Moraxellaceae	Acinetobacter	Acinetobacter_baumannii	SBS-2	Root Traits	Cucumber	Not specified	Cucumis sativus	Cucurbitaceae	Cucumis	Yes	Without stress	Rhizosphere Microbes	Seed	Medium Density	NA	Sterilized media	7-30 days	7.2	NA	NA	NA	NA	NA	NA	0.150061	7.85021e-05
69	Kartik_et_al_2021	Single	Bacteria	Proteobacteria	Gammaproteobacteria	Enterobacterales	Enterobacteriaceae	Enterobacter	Enterobacter_cloacae	SBS-3	Root Traits	Cucumber	Not specified	Cucumis sativus	Cucurbitaceae	Cucumis	Yes	Without stress	Rhizosphere Microbes	Seed	Medium Density	NA	Sterilized media	7-30 days	7.2	NA	NA	NA	NA	NA	NA	0.236389	3.71286e-05
69	Kartik_et_al_2021	Single	Bacteria	Actinobacteria	Actinomycetes	Micrococcales	Micrococcaceae	Pseudarthrobacter	Arthrobacter_sp	SBS-18	Root Traits	Cucumber	Not specified	Cucumis sativus	Cucurbitaceae	Cucumis	Yes	Without stress	Rhizosphere Microbes	Seed	Medium Density	NA	Sterilized media	7-30 days	7.2	NA	NA	NA	NA	NA	NA	0.644357	2.77824e-05
69	Kartik_et_al_2021	Single	Bacteria	Proteobacteria	Gammaproteobacteria	Enterobacterales	Enterobacteriaceae	Cronobacter	Cronobacter_sakazakii	SBS-19	Root Traits	Cucumber	Not specified	Cucumis sativus	Cucurbitaceae	Cucumis	Yes	Without stress	Rhizosphere Microbes	Seed	Medium Density	NA	Sterilized media	7-30 days	7.2	NA	NA	NA	NA	NA	NA	0.363319	4.73714e-05
69	Kartik_et_al_2021	Single	Bacteria	Proteobacteria	Gammaproteobacteria	Moraxellales	Moraxellaceae	Acinetobacter	Acinetobacter_baumannii	SBR-1	Root Traits	Cucumber	Not specified	Cucumis sativus	Cucurbitaceae	Cucumis	Yes	With stress	Rhizosphere Microbes	Seed	Medium Density	NA	Sterilized media	7-30 days	7.2	NA	NA	NA	NA	NA	NA	0	1.49177e-08
69	Kartik_et_al_2021	Single	Bacteria	Proteobacteria	Gammaproteobacteria	Enterobacterales	Enterobacteriaceae	Cronobacter	Cronobacter_dublinensis	SBR-4	Root Traits	Cucumber	Not specified	Cucumis sativus	Cucurbitaceae	Cucumis	Yes	With stress	Rhizosphere Microbes	Seed	Medium Density	NA	Sterilized media	7-30 days	7.2	NA	NA	NA	NA	NA	NA	0.154151	3.70475e-08
69	Kartik_et_al_2021	Single	Bacteria	Proteobacteria	Gammaproteobacteria	Enterobacterales	Enterobacteriaceae	Cronobacter	Cronobacter_dublinensis	SBR-5	Root Traits	Cucumber	Not specified	Cucumis sativus	Cucurbitaceae	Cucumis	Yes	With stress	Rhizosphere Microbes	Seed	Medium Density	NA	Sterilized media	7-30 days	7.2	NA	NA	NA	NA	NA	NA	0.154151	1.62614e-08
69	Kartik_et_al_2021	Single	Bacteria	Proteobacteria	Gammaproteobacteria	Enterobacterales	Enterobacteriaceae	Cronobacter	Cronobacter_dublinensis	SBR-8	Root Traits	Cucumber	Not specified	Cucumis sativus	Cucurbitaceae	Cucumis	Yes	With stress	Rhizosphere Microbes	Seed	Medium Density	NA	Sterilized media	7-30 days	7.2	NA	NA	NA	NA	NA	NA	0.245122	4.43661e-08
69	Kartik_et_al_2021	Single	Bacteria	Proteobacteria	Gammaproteobacteria	Moraxellales	Moraxellaceae	Acinetobacter	Acinetobacter_baumannii	SBS-2	Root Traits	Cucumber	Not specified	Cucumis sativus	Cucurbitaceae	Cucumis	Yes	With stress	Rhizosphere Microbes	Seed	Medium Density	NA	Sterilized media	7-30 days	7.2	NA	NA	NA	NA	NA	NA	-0.0281709	1.7758e-08
69	Kartik_et_al_2021	Single	Bacteria	Proteobacteria	Gammaproteobacteria	Enterobacterales	Enterobacteriaceae	Enterobacter	Enterobacter_cloacae	SBS-3	Root Traits	Cucumber	Not specified	Cucumis sativus	Cucurbitaceae	Cucumis	Yes	With stress	Rhizosphere Microbes	Seed	Medium Density	NA	Sterilized media	7-30 days	7.2	NA	NA	NA	NA	NA	NA	0.0540672	2.0247e-08
69	Kartik_et_al_2021	Single	Bacteria	Actinobacteria	Actinomycetes	Micrococcales	Micrococcaceae	Pseudarthrobacter	Arthrobacter_sp	SBS-18	Root Traits	Cucumber	Not specified	Cucumis sativus	Cucurbitaceae	Cucumis	Yes	With stress	Rhizosphere Microbes	Seed	Medium Density	NA	Sterilized media	7-30 days	7.2	NA	NA	NA	NA	NA	NA	0.287682	2.70383e-08
69	Kartik_et_al_2021	Single	Bacteria	Proteobacteria	Gammaproteobacteria	Enterobacterales	Enterobacteriaceae	Cronobacter	Cronobacter_sakazakii	SBS-19	Root Traits	Cucumber	Not specified	Cucumis sativus	Cucurbitaceae	Cucumis	Yes	With stress	Rhizosphere Microbes	Seed	Medium Density	NA	Sterilized media	7-30 days	7.2	NA	NA	NA	NA	NA	NA	-0.0870114	1.53088e-08
69	Kartik_et_al_2021	Single	Bacteria	Proteobacteria	Gammaproteobacteria	Moraxellales	Moraxellaceae	Acinetobacter	Acinetobacter_baumannii	SBR-1	Root Traits	Cucumber	Not specified	Cucumis sativus	Cucurbitaceae	Cucumis	Yes	With stress	Rhizosphere Microbes	Seed	Medium Density	NA	Sterilized media	7-30 days	7.2	NA	NA	NA	NA	NA	NA	0.125163	3.2393e-05
69	Kartik_et_al_2021	Single	Bacteria	Proteobacteria	Gammaproteobacteria	Enterobacterales	Enterobacteriaceae	Cronobacter	Cronobacter_dublinensis	SBR-4	Root Traits	Cucumber	Not specified	Cucumis sativus	Cucurbitaceae	Cucumis	Yes	With stress	Rhizosphere Microbes	Seed	Medium Density	NA	Sterilized media	7-30 days	7.2	NA	NA	NA	NA	NA	NA	0.330502	3.09365e-05
69	Kartik_et_al_2021	Single	Bacteria	Proteobacteria	Gammaproteobacteria	Enterobacterales	Enterobacteriaceae	Cronobacter	Cronobacter_dublinensis	SBR-5	Root Traits	Cucumber	Not specified	Cucumis sativus	Cucurbitaceae	Cucumis	Yes	With stress	Rhizosphere Microbes	Seed	Medium Density	NA	Sterilized media	7-30 days	7.2	NA	NA	NA	NA	NA	NA	0.459532	1.61909e-05
69	Kartik_et_al_2021	Single	Bacteria	Proteobacteria	Gammaproteobacteria	Enterobacterales	Enterobacteriaceae	Cronobacter	Cronobacter_dublinensis	SBR-8	Root Traits	Cucumber	Not specified	Cucumis sativus	Cucurbitaceae	Cucumis	Yes	With stress	Rhizosphere Microbes	Seed	Medium Density	NA	Sterilized media	7-30 days	7.2	NA	NA	NA	NA	NA	NA	0.312375	3.89016e-05
69	Kartik_et_al_2021	Single	Bacteria	Proteobacteria	Gammaproteobacteria	Moraxellales	Moraxellaceae	Acinetobacter	Acinetobacter_baumannii	SBS-2	Root Traits	Cucumber	Not specified	Cucumis sativus	Cucurbitaceae	Cucumis	Yes	With stress	Rhizosphere Microbes	Seed	Medium Density	NA	Sterilized media	7-30 days	7.2	NA	NA	NA	NA	NA	NA	0.0487902	3.58287e-05
69	Kartik_et_al_2021	Single	Bacteria	Proteobacteria	Gammaproteobacteria	Enterobacterales	Enterobacteriaceae	Enterobacter	Enterobacter_cloacae	SBS-3	Root Traits	Cucumber	Not specified	Cucumis sativus	Cucurbitaceae	Cucumis	Yes	With stress	Rhizosphere Microbes	Seed	Medium Density	NA	Sterilized media	7-30 days	7.2	NA	NA	NA	NA	NA	NA	0.287682	1.80845e-05
69	Kartik_et_al_2021	Single	Bacteria	Actinobacteria	Actinomycetes	Micrococcales	Micrococcaceae	Pseudarthrobacter	Arthrobacter_sp	SBS-18	Root Traits	Cucumber	Not specified	Cucumis sativus	Cucurbitaceae	Cucumis	Yes	With stress	Rhizosphere Microbes	Seed	Medium Density	NA	Sterilized media	7-30 days	7.2	NA	NA	NA	NA	NA	NA	0.525714	2.941e-05
69	Kartik_et_al_2021	Single	Bacteria	Proteobacteria	Gammaproteobacteria	Enterobacterales	Enterobacteriaceae	Cronobacter	Cronobacter_sakazakii	SBS-19	Root Traits	Cucumber	Not specified	Cucumis sativus	Cucurbitaceae	Cucumis	Yes	With stress	Rhizosphere Microbes	Seed	Medium Density	NA	Sterilized media	7-30 days	7.2	NA	NA	NA	NA	NA	NA	0.223144	1.89815e-05
69	Kartik_et_al_2021	Single	Bacteria	Proteobacteria	Gammaproteobacteria	Moraxellales	Moraxellaceae	Acinetobacter	Acinetobacter_baumannii	SBR-1	Shoot Traits	Cucumber	Not specified	Cucumis sativus	Cucurbitaceae	Cucumis	Yes	Without stress	Rhizosphere Microbes	Seed	Medium Density	NA	Sterilized media	7-30 days	7.2	NA	NA	NA	NA	NA	NA	-0.040822	0.00619629
69	Kartik_et_al_2021	Single	Bacteria	Proteobacteria	Gammaproteobacteria	Enterobacterales	Enterobacteriaceae	Cronobacter	Cronobacter_dublinensis	SBR-4	Shoot Traits	Cucumber	Not specified	Cucumis sativus	Cucurbitaceae	Cucumis	Yes	Without stress	Rhizosphere Microbes	Seed	Medium Density	NA	Sterilized media	7-30 days	7.2	NA	NA	NA	NA	NA	NA	0.381172	0.00385759
69	Kartik_et_al_2021	Single	Bacteria	Proteobacteria	Gammaproteobacteria	Enterobacterales	Enterobacteriaceae	Cronobacter	Cronobacter_dublinensis	SBR-5	Shoot Traits	Cucumber	Not specified	Cucumis sativus	Cucurbitaceae	Cucumis	Yes	Without stress	Rhizosphere Microbes	Seed	Medium Density	NA	Sterilized media	7-30 days	7.2	NA	NA	NA	NA	NA	NA	0.42396	0.00450574
69	Kartik_et_al_2021	Single	Bacteria	Proteobacteria	Gammaproteobacteria	Enterobacterales	Enterobacteriaceae	Cronobacter	Cronobacter_dublinensis	SBR-8	Shoot Traits	Cucumber	Not specified	Cucumis sativus	Cucurbitaceae	Cucumis	Yes	Without stress	Rhizosphere Microbes	Seed	Medium Density	NA	Sterilized media	7-30 days	7.2	NA	NA	NA	NA	NA	NA	0.330742	0.00417233
69	Kartik_et_al_2021	Single	Bacteria	Proteobacteria	Gammaproteobacteria	Moraxellales	Moraxellaceae	Acinetobacter	Acinetobacter_baumannii	SBS-2	Shoot Traits	Cucumber	Not specified	Cucumis sativus	Cucurbitaceae	Cucumis	Yes	Without stress	Rhizosphere Microbes	Seed	Medium Density	NA	Sterilized media	7-30 days	7.2	NA	NA	NA	NA	NA	NA	0.0695261	0.00462861
69	Kartik_et_al_2021	Single	Bacteria	Proteobacteria	Gammaproteobacteria	Enterobacterales	Enterobacteriaceae	Enterobacter	Enterobacter_cloacae	SBS-3	Shoot Traits	Cucumber	Not specified	Cucumis sativus	Cucurbitaceae	Cucumis	Yes	Without stress	Rhizosphere Microbes	Seed	Medium Density	NA	Sterilized media	7-30 days	7.2	NA	NA	NA	NA	NA	NA	0.336472	0.00479029
69	Kartik_et_al_2021	Single	Bacteria	Actinobacteria	Actinomycetes	Micrococcales	Micrococcaceae	Pseudarthrobacter	Arthrobacter_sp	SBS-18	Shoot Traits	Cucumber	Not specified	Cucumis sativus	Cucurbitaceae	Cucumis	Yes	Without stress	Rhizosphere Microbes	Seed	Medium Density	NA	Sterilized media	7-30 days	7.2	NA	NA	NA	NA	NA	NA	0.0880109	0.0070658
69	Kartik_et_al_2021	Single	Bacteria	Proteobacteria	Gammaproteobacteria	Enterobacterales	Enterobacteriaceae	Cronobacter	Cronobacter_sakazakii	SBS-19	Shoot Traits	Cucumber	Not specified	Cucumis sativus	Cucurbitaceae	Cucumis	Yes	Without stress	Rhizosphere Microbes	Seed	Medium Density	NA	Sterilized media	7-30 days	7.2	NA	NA	NA	NA	NA	NA	0.526856	0.00396069
69	Kartik_et_al_2021	Single	Bacteria	Proteobacteria	Gammaproteobacteria	Moraxellales	Moraxellaceae	Acinetobacter	Acinetobacter_baumannii	SBR-1	Shoot Traits	Cucumber	Not specified	Cucumis sativus	Cucurbitaceae	Cucumis	Yes	Without stress	Rhizosphere Microbes	Seed	Medium Density	NA	Sterilized media	7-30 days	7.2	NA	NA	NA	NA	NA	NA	0.102191	5.02935e-08
69	Kartik_et_al_2021	Single	Bacteria	Proteobacteria	Gammaproteobacteria	Enterobacterales	Enterobacteriaceae	Cronobacter	Cronobacter_dublinensis	SBR-4	Shoot Traits	Cucumber	Not specified	Cucumis sativus	Cucurbitaceae	Cucumis	Yes	Without stress	Rhizosphere Microbes	Seed	Medium Density	NA	Sterilized media	7-30 days	7.2	NA	NA	NA	NA	NA	NA	0.0311552	3.98184e-08
69	Kartik_et_al_2021	Single	Bacteria	Proteobacteria	Gammaproteobacteria	Enterobacterales	Enterobacteriaceae	Cronobacter	Cronobacter_dublinensis	SBR-5	Shoot Traits	Cucumber	Not specified	Cucumis sativus	Cucurbitaceae	Cucumis	Yes	Without stress	Rhizosphere Microbes	Seed	Medium Density	NA	Sterilized media	7-30 days	7.2	NA	NA	NA	NA	NA	NA	0.565026	3.99449e-08
69	Kartik_et_al_2021	Single	Bacteria	Proteobacteria	Gammaproteobacteria	Enterobacterales	Enterobacteriaceae	Cronobacter	Cronobacter_dublinensis	SBR-8	Shoot Traits	Cucumber	Not specified	Cucumis sativus	Cucurbitaceae	Cucumis	Yes	Without stress	Rhizosphere Microbes	Seed	Medium Density	NA	Sterilized media	7-30 days	7.2	NA	NA	NA	NA	NA	NA	0.405465	4.15866e-08
69	Kartik_et_al_2021	Single	Bacteria	Proteobacteria	Gammaproteobacteria	Moraxellales	Moraxellaceae	Acinetobacter	Acinetobacter_baumannii	SBS-2	Shoot Traits	Cucumber	Not specified	Cucumis sativus	Cucurbitaceae	Cucumis	Yes	Without stress	Rhizosphere Microbes	Seed	Medium Density	NA	Sterilized media	7-30 days	7.2	NA	NA	NA	NA	NA	NA	-0.202783	3.95841e-08
69	Kartik_et_al_2021	Single	Bacteria	Proteobacteria	Gammaproteobacteria	Enterobacterales	Enterobacteriaceae	Enterobacter	Enterobacter_cloacae	SBS-3	Shoot Traits	Cucumber	Not specified	Cucumis sativus	Cucurbitaceae	Cucumis	Yes	Without stress	Rhizosphere Microbes	Seed	Medium Density	NA	Sterilized media	7-30 days	7.2	NA	NA	NA	NA	NA	NA	-0.142614	3.8455e-08
69	Kartik_et_al_2021	Single	Bacteria	Actinobacteria	Actinomycetes	Micrococcales	Micrococcaceae	Pseudarthrobacter	Arthrobacter_sp	SBS-18	Shoot Traits	Cucumber	Not specified	Cucumis sativus	Cucurbitaceae	Cucumis	Yes	Without stress	Rhizosphere Microbes	Seed	Medium Density	NA	Sterilized media	7-30 days	7.2	NA	NA	NA	NA	NA	NA	-0.250411	3.71643e-08
69	Kartik_et_al_2021	Single	Bacteria	Proteobacteria	Gammaproteobacteria	Enterobacterales	Enterobacteriaceae	Cronobacter	Cronobacter_sakazakii	SBS-19	Shoot Traits	Cucumber	Not specified	Cucumis sativus	Cucurbitaceae	Cucumis	Yes	Without stress	Rhizosphere Microbes	Seed	Medium Density	NA	Sterilized media	7-30 days	7.2	NA	NA	NA	NA	NA	NA	0.21552	3.82894e-08
69	Kartik_et_al_2021	Single	Bacteria	Proteobacteria	Gammaproteobacteria	Moraxellales	Moraxellaceae	Acinetobacter	Acinetobacter_baumannii	SBR-1	Shoot Traits	Cucumber	Not specified	Cucumis sativus	Cucurbitaceae	Cucumis	Yes	Without stress	Rhizosphere Microbes	Seed	Medium Density	NA	Sterilized media	7-30 days	7.2	NA	NA	NA	NA	NA	NA	0.223144	2.04849e-06
69	Kartik_et_al_2021	Single	Bacteria	Proteobacteria	Gammaproteobacteria	Enterobacterales	Enterobacteriaceae	Cronobacter	Cronobacter_dublinensis	SBR-4	Shoot Traits	Cucumber	Not specified	Cucumis sativus	Cucurbitaceae	Cucumis	Yes	Without stress	Rhizosphere Microbes	Seed	Medium Density	NA	Sterilized media	7-30 days	7.2	NA	NA	NA	NA	NA	NA	0.12189	1.95681e-06
69	Kartik_et_al_2021	Single	Bacteria	Proteobacteria	Gammaproteobacteria	Enterobacterales	Enterobacteriaceae	Cronobacter	Cronobacter_dublinensis	SBR-5	Shoot Traits	Cucumber	Not specified	Cucumis sativus	Cucurbitaceae	Cucumis	Yes	Without stress	Rhizosphere Microbes	Seed	Medium Density	NA	Sterilized media	7-30 days	7.2	NA	NA	NA	NA	NA	NA	0.585727	1.64949e-06
69	Kartik_et_al_2021	Single	Bacteria	Proteobacteria	Gammaproteobacteria	Enterobacterales	Enterobacteriaceae	Cronobacter	Cronobacter_dublinensis	SBR-8	Shoot Traits	Cucumber	Not specified	Cucumis sativus	Cucurbitaceae	Cucumis	Yes	Without stress	Rhizosphere Microbes	Seed	Medium Density	NA	Sterilized media	7-30 days	7.2	NA	NA	NA	NA	NA	NA	0.374115	1.89834e-06
69	Kartik_et_al_2021	Single	Bacteria	Proteobacteria	Gammaproteobacteria	Moraxellales	Moraxellaceae	Acinetobacter	Acinetobacter_baumannii	SBS-2	Shoot Traits	Cucumber	Not specified	Cucumis sativus	Cucurbitaceae	Cucumis	Yes	Without stress	Rhizosphere Microbes	Seed	Medium Density	NA	Sterilized media	7-30 days	7.2	NA	NA	NA	NA	NA	NA	-0.154923	5.41684e-06
69	Kartik_et_al_2021	Single	Bacteria	Proteobacteria	Gammaproteobacteria	Enterobacterales	Enterobacteriaceae	Enterobacter	Enterobacter_cloacae	SBS-3	Shoot Traits	Cucumber	Not specified	Cucumis sativus	Cucurbitaceae	Cucumis	Yes	Without stress	Rhizosphere Microbes	Seed	Medium Density	NA	Sterilized media	7-30 days	7.2	NA	NA	NA	NA	NA	NA	-0.149532	1.14897e-05
69	Kartik_et_al_2021	Single	Bacteria	Actinobacteria	Actinomycetes	Micrococcales	Micrococcaceae	Pseudarthrobacter	Arthrobacter_sp	SBS-18	Shoot Traits	Cucumber	Not specified	Cucumis sativus	Cucurbitaceae	Cucumis	Yes	Without stress	Rhizosphere Microbes	Seed	Medium Density	NA	Sterilized media	7-30 days	7.2	NA	NA	NA	NA	NA	NA	-0.257285	5.37391e-06
69	Kartik_et_al_2021	Single	Bacteria	Proteobacteria	Gammaproteobacteria	Enterobacterales	Enterobacteriaceae	Cronobacter	Cronobacter_sakazakii	SBS-19	Shoot Traits	Cucumber	Not specified	Cucumis sativus	Cucurbitaceae	Cucumis	Yes	Without stress	Rhizosphere Microbes	Seed	Medium Density	NA	Sterilized media	7-30 days	7.2	NA	NA	NA	NA	NA	NA	0.273696	2.32404e-06
69	Kartik_et_al_2021	Single	Bacteria	Proteobacteria	Gammaproteobacteria	Moraxellales	Moraxellaceae	Acinetobacter	Acinetobacter_baumannii	SBR-1	Shoot Traits	Cucumber	Not specified	Cucumis sativus	Cucurbitaceae	Cucumis	Yes	With stress	Rhizosphere Microbes	Seed	Medium Density	NA	Sterilized media	7-30 days	7.2	NA	NA	NA	NA	NA	NA	0.0613005	0.00618808
69	Kartik_et_al_2021	Single	Bacteria	Proteobacteria	Gammaproteobacteria	Enterobacterales	Enterobacteriaceae	Cronobacter	Cronobacter_dublinensis	SBR-4	Shoot Traits	Cucumber	Not specified	Cucumis sativus	Cucurbitaceae	Cucumis	Yes	With stress	Rhizosphere Microbes	Seed	Medium Density	NA	Sterilized media	7-30 days	7.2	NA	NA	NA	NA	NA	NA	0.408335	0.00407852
69	Kartik_et_al_2021	Single	Bacteria	Proteobacteria	Gammaproteobacteria	Enterobacterales	Enterobacteriaceae	Cronobacter	Cronobacter_dublinensis	SBR-5	Shoot Traits	Cucumber	Not specified	Cucumis sativus	Cucurbitaceae	Cucumis	Yes	With stress	Rhizosphere Microbes	Seed	Medium Density	NA	Sterilized media	7-30 days	7.2	NA	NA	NA	NA	NA	NA	0.490799	0.00458264
69	Kartik_et_al_2021	Single	Bacteria	Proteobacteria	Gammaproteobacteria	Enterobacterales	Enterobacteriaceae	Cronobacter	Cronobacter_dublinensis	SBR-8	Shoot Traits	Cucumber	Not specified	Cucumis sativus	Cucurbitaceae	Cucumis	Yes	With stress	Rhizosphere Microbes	Seed	Medium Density	NA	Sterilized media	7-30 days	7.2	NA	NA	NA	NA	NA	NA	0.480189	0.00442782
69	Kartik_et_al_2021	Single	Bacteria	Proteobacteria	Gammaproteobacteria	Moraxellales	Moraxellaceae	Acinetobacter	Acinetobacter_baumannii	SBS-2	Shoot Traits	Cucumber	Not specified	Cucumis sativus	Cucurbitaceae	Cucumis	Yes	With stress	Rhizosphere Microbes	Seed	Medium Density	NA	Sterilized media	7-30 days	7.2	NA	NA	NA	NA	NA	NA	0.326778	0.00363306
69	Kartik_et_al_2021	Single	Bacteria	Proteobacteria	Gammaproteobacteria	Enterobacterales	Enterobacteriaceae	Enterobacter	Enterobacter_cloacae	SBS-3	Shoot Traits	Cucumber	Not specified	Cucumis sativus	Cucurbitaceae	Cucumis	Yes	With stress	Rhizosphere Microbes	Seed	Medium Density	NA	Sterilized media	7-30 days	7.2	NA	NA	NA	NA	NA	NA	0.499555	0.00454423
69	Kartik_et_al_2021	Single	Bacteria	Actinobacteria	Actinomycetes	Micrococcales	Micrococcaceae	Pseudarthrobacter	Arthrobacter_sp	SBS-18	Shoot Traits	Cucumber	Not specified	Cucumis sativus	Cucurbitaceae	Cucumis	Yes	With stress	Rhizosphere Microbes	Seed	Medium Density	NA	Sterilized media	7-30 days	7.2	NA	NA	NA	NA	NA	NA	0.6953	0.0042209
69	Kartik_et_al_2021	Single	Bacteria	Proteobacteria	Gammaproteobacteria	Enterobacterales	Enterobacteriaceae	Cronobacter	Cronobacter_sakazakii	SBS-19	Shoot Traits	Cucumber	Not specified	Cucumis sativus	Cucurbitaceae	Cucumis	Yes	With stress	Rhizosphere Microbes	Seed	Medium Density	NA	Sterilized media	7-30 days	7.2	NA	NA	NA	NA	NA	NA	0.655075	0.00821793
69	Kartik_et_al_2021	Single	Bacteria	Proteobacteria	Gammaproteobacteria	Moraxellales	Moraxellaceae	Acinetobacter	Acinetobacter_baumannii	SBR-1	Shoot Traits	Cucumber	Not specified	Cucumis sativus	Cucurbitaceae	Cucumis	Yes	With stress	Rhizosphere Microbes	Seed	Medium Density	NA	Sterilized media	7-30 days	7.2	NA	NA	NA	NA	NA	NA	0.0898039	4.54784e-08
69	Kartik_et_al_2021	Single	Bacteria	Proteobacteria	Gammaproteobacteria	Enterobacterales	Enterobacteriaceae	Cronobacter	Cronobacter_dublinensis	SBR-4	Shoot Traits	Cucumber	Not specified	Cucumis sativus	Cucurbitaceae	Cucumis	Yes	With stress	Rhizosphere Microbes	Seed	Medium Density	NA	Sterilized media	7-30 days	7.2	NA	NA	NA	NA	NA	NA	0.21641	4.01003e-08
69	Kartik_et_al_2021	Single	Bacteria	Proteobacteria	Gammaproteobacteria	Enterobacterales	Enterobacteriaceae	Cronobacter	Cronobacter_dublinensis	SBR-5	Shoot Traits	Cucumber	Not specified	Cucumis sativus	Cucurbitaceae	Cucumis	Yes	With stress	Rhizosphere Microbes	Seed	Medium Density	NA	Sterilized media	7-30 days	7.2	NA	NA	NA	NA	NA	NA	0.421004	3.25161e-08
69	Kartik_et_al_2021	Single	Bacteria	Proteobacteria	Gammaproteobacteria	Enterobacterales	Enterobacteriaceae	Cronobacter	Cronobacter_dublinensis	SBR-8	Shoot Traits	Cucumber	Not specified	Cucumis sativus	Cucurbitaceae	Cucumis	Yes	With stress	Rhizosphere Microbes	Seed	Medium Density	NA	Sterilized media	7-30 days	7.2	NA	NA	NA	NA	NA	NA	0.513507	3.82259e-08
69	Kartik_et_al_2021	Single	Bacteria	Proteobacteria	Gammaproteobacteria	Moraxellales	Moraxellaceae	Acinetobacter	Acinetobacter_baumannii	SBS-2	Shoot Traits	Cucumber	Not specified	Cucumis sativus	Cucurbitaceae	Cucumis	Yes	With stress	Rhizosphere Microbes	Seed	Medium Density	NA	Sterilized media	7-30 days	7.2	NA	NA	NA	NA	NA	NA	0.0522995	4.22982e-08
69	Kartik_et_al_2021	Single	Bacteria	Proteobacteria	Gammaproteobacteria	Enterobacterales	Enterobacteriaceae	Enterobacter	Enterobacter_cloacae	SBS-3	Shoot Traits	Cucumber	Not specified	Cucumis sativus	Cucurbitaceae	Cucumis	Yes	With stress	Rhizosphere Microbes	Seed	Medium Density	NA	Sterilized media	7-30 days	7.2	NA	NA	NA	NA	NA	NA	0.416589	6.04986e-08
69	Kartik_et_al_2021	Single	Bacteria	Actinobacteria	Actinomycetes	Micrococcales	Micrococcaceae	Pseudarthrobacter	Arthrobacter_sp	SBS-18	Shoot Traits	Cucumber	Not specified	Cucumis sativus	Cucurbitaceae	Cucumis	Yes	With stress	Rhizosphere Microbes	Seed	Medium Density	NA	Sterilized media	7-30 days	7.2	NA	NA	NA	NA	NA	NA	0.232496	4.8512e-08
69	Kartik_et_al_2021	Single	Bacteria	Proteobacteria	Gammaproteobacteria	Enterobacterales	Enterobacteriaceae	Cronobacter	Cronobacter_sakazakii	SBS-19	Shoot Traits	Cucumber	Not specified	Cucumis sativus	Cucurbitaceae	Cucumis	Yes	With stress	Rhizosphere Microbes	Seed	Medium Density	NA	Sterilized media	7-30 days	7.2	NA	NA	NA	NA	NA	NA	0.30926	3.14137e-08
69	Kartik_et_al_2021	Single	Bacteria	Proteobacteria	Gammaproteobacteria	Moraxellales	Moraxellaceae	Acinetobacter	Acinetobacter_baumannii	SBR-1	Shoot Traits	Cucumber	Not specified	Cucumis sativus	Cucurbitaceae	Cucumis	Yes	With stress	Rhizosphere Microbes	Seed	Medium Density	NA	Sterilized media	7-30 days	7.2	NA	NA	NA	NA	NA	NA	0.275582	1.16591e-06
69	Kartik_et_al_2021	Single	Bacteria	Proteobacteria	Gammaproteobacteria	Enterobacterales	Enterobacteriaceae	Cronobacter	Cronobacter_dublinensis	SBR-4	Shoot Traits	Cucumber	Not specified	Cucumis sativus	Cucurbitaceae	Cucumis	Yes	With stress	Rhizosphere Microbes	Seed	Medium Density	NA	Sterilized media	7-30 days	7.2	NA	NA	NA	NA	NA	NA	0.28424	1.16091e-06
69	Kartik_et_al_2021	Single	Bacteria	Proteobacteria	Gammaproteobacteria	Enterobacterales	Enterobacteriaceae	Cronobacter	Cronobacter_dublinensis	SBR-5	Shoot Traits	Cucumber	Not specified	Cucumis sativus	Cucurbitaceae	Cucumis	Yes	With stress	Rhizosphere Microbes	Seed	Medium Density	NA	Sterilized media	7-30 days	7.2	NA	NA	NA	NA	NA	NA	0.500463	1.38112e-06
69	Kartik_et_al_2021	Single	Bacteria	Proteobacteria	Gammaproteobacteria	Enterobacterales	Enterobacteriaceae	Cronobacter	Cronobacter_dublinensis	SBR-8	Shoot Traits	Cucumber	Not specified	Cucumis sativus	Cucurbitaceae	Cucumis	Yes	With stress	Rhizosphere Microbes	Seed	Medium Density	NA	Sterilized media	7-30 days	7.2	NA	NA	NA	NA	NA	NA	0.808764	1.04828e-06
69	Kartik_et_al_2021	Single	Bacteria	Proteobacteria	Gammaproteobacteria	Moraxellales	Moraxellaceae	Acinetobacter	Acinetobacter_baumannii	SBS-2	Shoot Traits	Cucumber	Not specified	Cucumis sativus	Cucurbitaceae	Cucumis	Yes	With stress	Rhizosphere Microbes	Seed	Medium Density	NA	Sterilized media	7-30 days	7.2	NA	NA	NA	NA	NA	NA	0.14577	1.90407e-06
69	Kartik_et_al_2021	Single	Bacteria	Proteobacteria	Gammaproteobacteria	Enterobacterales	Enterobacteriaceae	Enterobacter	Enterobacter_cloacae	SBS-3	Shoot Traits	Cucumber	Not specified	Cucumis sativus	Cucurbitaceae	Cucumis	Yes	With stress	Rhizosphere Microbes	Seed	Medium Density	NA	Sterilized media	7-30 days	7.2	NA	NA	NA	NA	NA	NA	0.258037	1.69706e-06
69	Kartik_et_al_2021	Single	Bacteria	Actinobacteria	Actinomycetes	Micrococcales	Micrococcaceae	Pseudarthrobacter	Arthrobacter_sp	SBS-18	Shoot Traits	Cucumber	Not specified	Cucumis sativus	Cucurbitaceae	Cucumis	Yes	With stress	Rhizosphere Microbes	Seed	Medium Density	NA	Sterilized media	7-30 days	7.2	NA	NA	NA	NA	NA	NA	0.20907	1.20733e-06
69	Kartik_et_al_2021	Single	Bacteria	Proteobacteria	Gammaproteobacteria	Enterobacterales	Enterobacteriaceae	Cronobacter	Cronobacter_sakazakii	SBS-19	Shoot Traits	Cucumber	Not specified	Cucumis sativus	Cucurbitaceae	Cucumis	Yes	With stress	Rhizosphere Microbes	Seed	Medium Density	NA	Sterilized media	7-30 days	7.2	NA	NA	NA	NA	NA	NA	0.507383	1.0531e-06
70	Moreno-Lora_et_al_2023	Single	Bacteria	Firmicutes	Bacilli	Bacillales	Bacillaceae	Bacillus	Bacillus_subtilis	QST713	Overall Plant Growth Traits	Wheat	Amilcar	Triticum durum	Poaceae	Triticum	Yes	Without stress	Commercial Microbes	NA	Low Density	0	Unsterilized media	NA	NA	NA	NA	NA	NA	NA	NA	0.0566189	0.031225
70	Moreno-Lora_et_al_2023	Single	Bacteria	Firmicutes	Bacilli	Bacillales	Bacillaceae	Bacillus	Bacillus_subtilis	QST714	Seeds Traits	Wheat	Amilcar	Triticum durum	Poaceae	Triticum	Yes	Without stress	Commercial Microbes	NA	Low Density	0	Unsterilized media	NA	NA	NA	NA	NA	NA	NA	NA	0.133531	0.0648246
70	Moreno-Lora_et_al_2023	Single	Bacteria	Firmicutes	Bacilli	Bacillales	Bacillaceae	Bacillus	Bacillus_subtilis	QST715	Root Traits	Wheat	Amilcar	Triticum durum	Poaceae	Triticum	Yes	Without stress	Commercial Microbes	NA	Low Density	0	Unsterilized media	NA	NA	NA	NA	NA	NA	NA	NA	0.18067	0.170551
70	Moreno-Lora_et_al_2023	Single	Bacteria	Firmicutes	Bacilli	Bacillales	Bacillaceae	Bacillus	Bacillus_subtilis	QST716	Shoot Traits	Wheat	Amilcar	Triticum durum	Poaceae	Triticum	Yes	Without stress	Commercial Microbes	NA	Low Density	0	Unsterilized media	NA	NA	NA	NA	NA	NA	NA	NA	0.0421115	0.0280457
70	Moreno-Lora_et_al_2023	Single	Bacteria	Firmicutes	Bacilli	Bacillales	Bacillaceae	Bacillus	Bacillus_subtilis	QST717	Seeds Traits	Wheat	Amilcar	Triticum durum	Poaceae	Triticum	Yes	Without stress	Commercial Microbes	NA	Low Density	0	Unsterilized media	NA	NA	NA	NA	NA	NA	NA	NA	0.102654	0.0293837
70	Moreno-Lora_et_al_2023	Single	Fungi	Ascomycota	Sordariomycetes	Hypocreales	Hypocreaceae	Trichoderma	Trichoderma_asperellum	T34	Overall Plant Growth Traits	Wheat	Amilcar	Triticum durum	Poaceae	Triticum	Yes	Without stress	Commercial Microbes	NA	High Density	0	Unsterilized media	NA	NA	NA	NA	NA	NA	NA	NA	0.0474022	0.028124
70	Moreno-Lora_et_al_2023	Single	Fungi	Ascomycota	Sordariomycetes	Hypocreales	Hypocreaceae	Trichoderma	Trichoderma_asperellum	T34	Seeds Traits	Wheat	Amilcar	Triticum durum	Poaceae	Triticum	Yes	Without stress	Commercial Microbes	NA	High Density	0	Unsterilized media	NA	NA	NA	NA	NA	NA	NA	NA	0.108214	0.069587
70	Moreno-Lora_et_al_2023	Single	Fungi	Ascomycota	Sordariomycetes	Hypocreales	Hypocreaceae	Trichoderma	Trichoderma_asperellum	T34	Root Traits	Wheat	Amilcar	Triticum durum	Poaceae	Triticum	Yes	Without stress	Commercial Microbes	NA	High Density	0	Unsterilized media	NA	NA	NA	NA	NA	NA	NA	NA	0.13847	0.180175
70	Moreno-Lora_et_al_2023	Single	Fungi	Ascomycota	Sordariomycetes	Hypocreales	Hypocreaceae	Trichoderma	Trichoderma_asperellum	T34	Shoot Traits	Wheat	Amilcar	Triticum durum	Poaceae	Triticum	Yes	Without stress	Commercial Microbes	NA	High Density	0	Unsterilized media	NA	NA	NA	NA	NA	NA	NA	NA	0.0317487	0.0248408
70	Moreno-Lora_et_al_2023	Single	Fungi	Ascomycota	Sordariomycetes	Hypocreales	Hypocreaceae	Trichoderma	Trichoderma_asperellum	T34	Seeds Traits	Wheat	Amilcar	Triticum durum	Poaceae	Triticum	Yes	Without stress	Commercial Microbes	NA	High Density	0	Unsterilized media	NA	NA	NA	NA	NA	NA	NA	NA	0.102654	0.0341428
71	Wong_et_al_2022	Single	Bacteria	Proteobacteria	Alphaproteobacteria	Hyphomicrobiales	Nitrobacteraceae	Bradyrhizobium	Bradyrhizobium_sp	Low_water	Overall Plant Growth Traits	Pea	NA	Cajanus cajan	Fabaceae	Cajanus	Yes	With stress	Commercial Microbes	Culture or potting media	Not Specified	Not Specified	Unsterilized media	90-180 days	8.27	0.19	NA	NA	NA	NA	NA	0.162299	0.00495913
71	Wong_et_al_2022	Single	Bacteria	Proteobacteria	Alphaproteobacteria	Hyphomicrobiales	Nitrobacteraceae	Bradyrhizobium	Bradyrhizobium_sp	Moderate_water	Overall Plant Growth Traits	Pea	NA	Cajanus cajan	Fabaceae	Cajanus	Yes	With stress	Commercial Microbes	Culture or potting media	Not Specified	Not Specified	Unsterilized media	90-180 days	8.27	0.19	NA	NA	NA	NA	NA	0.00510205	0.00229565
71	Wong_et_al_2022	Single	Bacteria	Proteobacteria	Alphaproteobacteria	Hyphomicrobiales	Nitrobacteraceae	Bradyrhizobium	Bradyrhizobium_sp	Low_water	Overall Plant Growth Traits	Pea	NA	Cajanus cajan	Fabaceae	Cajanus	Yes	With stress	Commercial Microbes	Culture or potting media	Not Specified	Not Specified	Unsterilized media	90-180 days	8.27	0.19	NA	NA	NA	NA	NA	0.0979804	0.00135237
71	Wong_et_al_2022	Single	Bacteria	Proteobacteria	Alphaproteobacteria	Hyphomicrobiales	Nitrobacteraceae	Bradyrhizobium	Bradyrhizobium_sp	Moderate_water	Overall Plant Growth Traits	Pea	NA	Cajanus cajan	Fabaceae	Cajanus	Yes	With stress	Commercial Microbes	Culture or potting media	Not Specified	Not Specified	Unsterilized media	90-180 days	8.27	0.19	NA	NA	NA	NA	NA	0.12229	0.00602407
71	Wong_et_al_2022	Single	Bacteria	Proteobacteria	Alphaproteobacteria	Hyphomicrobiales	Nitrobacteraceae	Bradyrhizobium	Bradyrhizobium_sp	Low_water	Root Traits	Pea	NA	Cajanus cajan	Fabaceae	Cajanus	Yes	With stress	Commercial Microbes	Culture or potting media	Not Specified	Not Specified	Unsterilized media	90-180 days	8.27	0.19	NA	NA	NA	NA	NA	0.0432968	0.000959625
71	Wong_et_al_2022	Single	Bacteria	Proteobacteria	Alphaproteobacteria	Hyphomicrobiales	Nitrobacteraceae	Bradyrhizobium	Bradyrhizobium_sp	Moderate_water	Root Traits	Pea	NA	Cajanus cajan	Fabaceae	Cajanus	Yes	With stress	Commercial Microbes	Culture or potting media	Not Specified	Not Specified	Unsterilized media	90-180 days	8.27	0.19	NA	NA	NA	NA	NA	0.00881063	0.00595474
71	Wong_et_al_2022	Consortium	Bacteria_and_fungi	Consortium	NA	NA	NA	NA	NA	Low_water	Overall Plant Growth Traits	Pea	NA	Cajanus cajan	Fabaceae	Cajanus	Yes	With stress	Commercial Microbes	Culture or potting media	Not Specified	Not Specified	Unsterilized media	90-180 days	8.27	0.19	NA	NA	NA	NA	NA	0.0844383	0.00584576
71	Wong_et_al_2022	Consortium	Bacteria_and_fungi	Consortium	NA	NA	NA	NA	NA	Moderate_water	Overall Plant Growth Traits	Pea	NA	Cajanus cajan	Fabaceae	Cajanus	Yes	With stress	Commercial Microbes	Culture or potting media	Not Specified	Not Specified	Unsterilized media	90-180 days	8.27	0.19	NA	NA	NA	NA	NA	0.0327073	0.00139873
71	Wong_et_al_2022	Consortium	Bacteria_and_fungi	Consortium	NA	NA	NA	NA	NA	Low_water	Overall Plant Growth Traits	Pea	NA	Cajanus cajan	Fabaceae	Cajanus	Yes	With stress	Commercial Microbes	Culture or potting media	Not Specified	Not Specified	Unsterilized media	90-180 days	8.27	0.19	NA	NA	NA	NA	NA	0.170818	0.00245058
71	Wong_et_al_2022	Consortium	Bacteria_and_fungi	Consortium	NA	NA	NA	NA	NA	Moderate_water	Overall Plant Growth Traits	Pea	NA	Cajanus cajan	Fabaceae	Cajanus	Yes	With stress	Commercial Microbes	Culture or potting media	Not Specified	Not Specified	Unsterilized media	90-180 days	8.27	0.19	NA	NA	NA	NA	NA	0.193997	0.00839185
71	Wong_et_al_2022	Consortium	Bacteria_and_fungi	Consortium	NA	NA	NA	NA	NA	Low_water	Root Traits	Pea	NA	Cajanus cajan	Fabaceae	Cajanus	Yes	With stress	Commercial Microbes	Culture or potting media	Not Specified	Not Specified	Unsterilized media	90-180 days	8.27	0.19	NA	NA	NA	NA	NA	0.207086	0.00136134
71	Wong_et_al_2022	Consortium	Bacteria_and_fungi	Consortium	NA	NA	NA	NA	NA	Moderate_water	Root Traits	Pea	NA	Cajanus cajan	Fabaceae	Cajanus	Yes	With stress	Commercial Microbes	Culture or potting media	Not Specified	Not Specified	Unsterilized media	90-180 days	8.27	0.19	NA	NA	NA	NA	NA	0.140147	0.0128376
71	Wong_et_al_2022	Single	Bacteria	Proteobacteria	Alphaproteobacteria	Hyphomicrobiales	Nitrobacteraceae	Bradyrhizobium	Bradyrhizobium_sp	Low_water	Shoot Traits	Pea	NA	Cajanus cajan	Fabaceae	Cajanus	Yes	With stress	Commercial Microbes	Culture or potting media	Not Specified	Not Specified	Unsterilized media	90-180 days	8.27	0.19	NA	NA	NA	NA	NA	0.15104	0.00513728
71	Wong_et_al_2022	Single	Bacteria	Proteobacteria	Alphaproteobacteria	Hyphomicrobiales	Nitrobacteraceae	Bradyrhizobium	Bradyrhizobium_sp	Moderate_water	Shoot Traits	Pea	NA	Cajanus cajan	Fabaceae	Cajanus	Yes	With stress	Commercial Microbes	Culture or potting media	Not Specified	Not Specified	Unsterilized media	90-180 days	8.27	0.19	NA	NA	NA	NA	NA	0	0.00625947
71	Wong_et_al_2022	Consortium	Bacteria_and_fungi	Consortium	NA	NA	NA	NA	NA	Low_water	Root Traits	Pea	NA	Cajanus cajan	Fabaceae	Cajanus	Yes	With stress	Commercial Microbes	Culture or potting media	Not Specified	Not Specified	Unsterilized media	90-180 days	8.27	0.19	NA	NA	NA	NA	NA	0.122602	0.0096336
71	Wong_et_al_2022	Consortium	Bacteria_and_fungi	Consortium	NA	NA	NA	NA	NA	Moderate_water	Root Traits	Pea	NA	Cajanus cajan	Fabaceae	Cajanus	Yes	With stress	Commercial Microbes	Culture or potting media	Not Specified	Not Specified	Unsterilized media	90-180 days	8.27	0.19	NA	NA	NA	NA	NA	0.268264	0.00519585
71	Wong_et_al_2022	Consortium	Bacteria_and_fungi	Consortium	NA	NA	NA	NA	NA	Low_water	Nodulation Traits	Pea	NA	Cajanus cajan	Fabaceae	Cajanus	Yes	With stress	Commercial Microbes	Culture or potting media	Not Specified	Not Specified	Unsterilized media	90-180 days	8.27	0.19	NA	NA	NA	NA	NA	2.89037	0.274198
71	Wong_et_al_2022	Consortium	Bacteria_and_fungi	Consortium	NA	NA	NA	NA	NA	Moderate_water	Nodulation Traits	Pea	NA	Cajanus cajan	Fabaceae	Cajanus	Yes	With stress	Commercial Microbes	Culture or potting media	Not Specified	Not Specified	Unsterilized media	90-180 days	8.27	0.19	NA	NA	NA	NA	NA	0.749237	0.0801781
